# Supplementary material for: Localization of oskar mRNA by agglomeration in ribonucleoprotein granules
Source: PLoS Genet. 2023 Aug 25;19(8):e1010877. doi: 10.1371/journal.pgen.1010877 (PMC10484445; doi:10.1371/journal.pgen.1010877)
Supplement: S1 Data — Individual values used to generate graphs for each figure are listed under the corresponding tab. (XLSX) [file pgen.1010877.s001.xlsx]

## Sheet: Figure 2H
Figure 2H
	osk-sfgfp			osk∆i-sfgpf
	stage 10	stage 13		stage 10	stage 13
	55307.1	66354		42013.2	49937.3
	54662.7	66780.4		46841.4	44094.7
	61764.3	60836.6		35550.3	34307.3
	50940.2	82537.9		30600.9	58318.8
	60954.7	73451.5		39256	61331.5
	55971.8	71078.4		35297.2	64612.1
	44881.8	73377.1		32096.6	62520.6
	40873.1	64180.4		32447.9	44958.7
	44707.1

## Sheet: Figure 3J
Figure 3J
	osk-sfgfp			PS-Lz			UA-mut			UA-mut-comp
	Stage 10	Stage 13		Stage 10	Stage 13		Stage 10	Stage 13		Stage 10	Stage 13
	105743	183506		89183.6	94163.2		78337.3	99983.4		110609	116808
	129506	156641		55643.8	57128.3		83157.8	100011		125489	96914.9
	124812	183224		38422.8	82091.7		96536.1	62362.2		132607	134391
	142841	152810		77231.7	64542.7		70672.5	94632		117443	137022
	103830	107729		88940.7	79519.3		71686.3	72534.2		125636	101175
	101555	189235		58652.3	52870.1		70995.5	72206		111851	94041.1
	153322	172886		87797.4	21622.7		65690.6	89897.1			86488.8
				60708.2	60604.4		93638.6				140292

## Sheet: Figure 3K-M osk-sfgfp
Figure 3K-M
osk-sfgfp
oocyte 1		oocyte 2		oocyte 3		oocyte 4		oocyte 5		oocyte 6		oocyte 7		oocyte 8
0.581073		0.492877		0.537366		1.09863		0.338117		0.16483		0.581452		0.222737
0.418944		0.0841497		0.742884		0.538724		0.149847		0.132161		0.0109413		0.0115706
0.0869016		0.223898		0.650495		0.744528		0.453385		0.479639		0.0797154		0.514899
0.482498		0.435775		0.733457		0.275415		0.862584		0.0757326		0.0625215		0.854791
0.949432		0.444791		0.271511		0.505432		0.726184		0.706836		0.608024		0.412209
0.306101		0.682214		1.5461		0.208831		0.997063		0.568736		0.361063		0.169223
0.568103		0.231412		0.235686		0.488786		0.140242		0.674167		0.257902		0.0491757
0.299616		1.00228		0.0339388		0.811112		0.537914		0.803358		0.41108		0.6335
0.0233466		0.665685		0.588274		0.662812		0.799187		1.16866		0.121917		0.672551
0.207526		0.338102		0.856014		0.00151325		1.07007		0.0430636		0.31886		0.916984
0.468231		0.305043		0.3639		0.257256		1.0912		1.4508		0.26728		1.12237
0.207526		0.395203		0.186664		0.0998757		0.180585		0.536067		1.03317		0.444029
0.447478		0.58454		1.02948		0.207318		0.35925		0.026729		0.0453283		0.199596
0.830105		1.58382		1.0917		0.429768		0.714657		0.139585		0.198506		0.0491757
0.0804164		0.100679		0.856014		0.0105929		0.422647		0.414301		0.487669		0.120047
0.199744		0.452305		0.197977		0.885262		0.516782		0.497458		0.317298		0.111369
0.164724		0.216385		0.691976		0.77782		1.23912		0.57022		0.315735		0.389067
0.214011		0.443289		0.731571		0.720316		0.41112		0.14107		0.461098		0.135957
0.101169		0.378674		0.733457		0.0438848		0.902928		0.634073		0.317298		0.702925
0.0661492		0.018032		0.331847		0.101389		0.117188		0.0593977		0.386072		1.14551
1.02725		0.0510908		0.279053		0.0438848		0.776134		0.026729		0.795589		0.43535
0.320369		0.207369		0.373328		0.133168		0.399593		0.519732		0.608024		0.76801
0.538271		0.542465		0.0641067		0.31476		1.18533		0.965217		0.334491		0.201042
0.123219		0.240428		0.301679		0.53721		0.0115267		0.430635		0.104724		0.270467
0.865125		0.133738		0.682549		0.529644		0.54752		0.375692		0.317298		0.18224
0.61739		0.0841497		0.341274		1.01692		0.945192		0.568736		0.531434		0.909752
0.291834		0.330588		1.11244		0.464574		0.620523		1.25627		0.0875303		0.111369
0.730233		0.461321		0.371442		0.479706		0.032659		0.188589		0.146926		0.0347121
0.00259404		0.632626		0.320534		0.62044		0.674314		0.196013		0.309482		0.7521
0.623876		0.281		0.290366		0.562936		0.307379		0.139585		0.290726		0.381835
0.440993		0.796417		0.105588		0.835324		0.201718		0.503398		0.0531434		0.444029
0.680945		0.444791		1.20672		0.0272388		0.147926		0.414301		1.16916		0.357248
0.115436		0.205866		0.188549		0.572016		0.557125		0.252441		0.275095		0.656641
0.228279		0.0435776		0.537366		0.118035		0.107583		0.827117		1.27232		0.727513
0.461746		0.321572		0.812648		0.720316		0.190191		0.057913		0.31886		0.31675
0.758768		0.50039		0.0735342		0.340486		0.578258		0.57616		0.317298		0.318196
0.396894		0.903107		0.752312		0.438848		0.316985		0.00148493		1.05818		0.199596
0.503251		1.49366		0.731571		0.464574		0.107583		0.721685		0.282911		0.782474
0.177694		0.470337		0.126328		0.77782		0.945192		0.0653378		0.462661		0.759332
0.206229		0.746829		0.722144		0.316273		0.380382		0.632588		0.343869		0.238647
0.341121		0.264471		1.17466		0.835324		0.0979775		1.64235		0.589267		0.600234
0.319072		0.00150265		0.906922		0.39799		0.276641		0.253927		0.139111		0.569861
0.722451		0.428262		0.618442		0.422202		0.516782		0.626649		0.418895		0.593002
0.191962		0.599567		29.7418		0.405556		0.00192109		0.423211		0.759639		0.672551
0.680945		0.378674		0.403495		0.273902		1.18725		0.455879		0.426711		0.426672
0.177694		0.330588		4.27818		0.488786		0.297774		0.0668227		1.02536		0.120047
0.158239		0.821963		28.6388		0.183106		0.474517		0.390542		0.78621		0.15042
0.77952		0.321572		0.646724		0.331406		0.852978		0.932548		0.573637		0.222737
0.377438		0.256957		3.14123		0.818678		0.338117		0.115826		1.03317		0.465724
0.0505845		0.879064		0.0433663		0.670378		0.140242		0.0831571		0.250087		0.396299
0.511033		0.133738		0.969144		0.811112		0.220929		1.19984		0.351685		0.339891
0.673163		0.19084		0.250771		0.101389		1.04125		0.406876		0.240708		0.449814
0.341121		1.15706		0.341274		0.192185		0.610917		0.641498		0.3595		0.956035
0.431914		0.314059		0.0339388		0.373777		1.49079		0.44697		0.0187564		0.656641
0.609608		0.115706		0.352587		0.0348052		0.0653181		0.221257		0.223515		0.206828
0.149159		0.534952		0.0131985		1.56926		1.15459		0.852361		0.684613		0.381835
0.446181		0.0916631		0.311106		0.142247		0.568652		0.681592		0.839354		0.318196
0.128407		0.321572		0.126328		0.644653		0.147926		0.487063		0.497047		0.444029
0.347606		0.838492		0.507198		0.207318		0.0115267		0.397966		0.156304		1.03125
0.134892		0.0255454		0.0452516		0.133168		1.48887		0.0133647		0.495484		0.0101244
0.363171		0.829476		0.175351		0.233043		0.778055		0.544976		0.598645		0.389067
0.129704		0.148765		0.279053		0.0771769		0.968246		0.142555		0.608024		0.286377
0.879392		0.247941		0.350702		0.108955		0.620523		0.0683076		0.658041		1.78913
0.418944		0.38769		0.197977		0.0756633		0.211323		0.0282143		0.292289		0.672551
0.355389		0.157781		0.258313		0.505432		1.01819		0.245017		0.221952		0.49899
0.0869016		0.0030053		0.341274		1.01692		0.566731		0.245017		0.196943		0.357248
0.666678		0.264471		0.64861		0.679458		0.389988		0.536067		0.273532		0.175008
0.504548		0.0586043		1.35944		0.199751		0.347723		0.268776		0.658041		0.0274808
0.121922		0.132235		0.32242		0.407069		0.149847		0.559826		0.343869		0.444029
0.560321		0.123219		0.443091		0.233043		1.08159		0.219772		0.889371		0.530809
0.206229		0.240428		0.650495		0.47214		0.514861		0.430635		0.59083		0.364479
0.0103762		0.345615		0.793793		0.0938226		0.820319		1.1939		0.0797154		0.135957
0.285348		0.231412		0.0848472		0.983625		0.243983		0.754354		0.990969		0.325428
0.0804164		0.943679		0.0131985		0.223964		0.44378		0.332629		0.257902		0.34857
0.143971		0.879064		0.250771		0.0196725		0.307379		1.16866		0.761202		1.12237
0.234764		0.836989		0.0433663		0.0605305		1.00859		0.139585		0.684613		0.522131
0.588856		0.601069		0.207404		0.166459		0.987457		0.421726		0.479854		0.530809
0.0661492		0.542465		0.331847		0.55537		0.180585		0.374207		1.01598		0.0650856
0.326854		0.518423		0.135755		0.522078		0.493728		0.0905819		0.378256		0.364479
0.326854		0.0766366		0.331847		0.290548		0.0653181		25.3926		0.420458		0.697139
0.560321		0.100679		0.0527938		0.464574		0.199797		0.463304		0.0875303		0.334106
0.7445		0.018032		0.00377093		0.273902		0.724263		0.528642		1.37391		0.0665319
0.623876		0.411733		0.147068		0.0423715		0.305458		0.58507		0.368878		0.222737
0.433211		0.509407		0.126328		0.578069		0.514861		0.390542		0.376693		0.870701
0.0933867		0.345615		0.444976		0.0998757		0.559047		0.124736		0.608024		0.672551
0.708183		0.486866		19.892		0.0348052		0.484123		0.0920668		0.592393		0.0260342
0.398191		0.231412		19.4206		0.950333		0.107583		0.245017		0.206322		0.303733
0.299616		0.468834		12.4065		0.273902		0.474517		0.625164		0.0281347		0.334106
0.455261		0.58454		5.82994		0.661299		0.105662		0.868695		0.581452		0.0578537
0.418944		0.00150265		0.0358247		0.522078		0.309301		0.730595		0.428274		0.608912
0.284051		0.746829		1.82893		0.0605305		0.338117		0.228682		1.31452		0.0433904
0.0869016		0.329086		0.814533		0.488786		0.389988		0.188589		0.3595		0.458492
1.11934		0.0195348		0.218717		0.638599		0.105662		0.950367		0.378256		0.404977
0.159536		0.665685		0.167809		1.19094		0.486044		0.310354		1.08475		0.474402
0.328151		0.371161		10.5116		1.60255		0.11911		0.221257		1.08475		1.00521
0.201041		0.0931657		0.282824		0.0348052		0.253588		0.246502		0.428274		0.807062
0.688728		0.345615		0.793793		0.488786		0.11911		0.350448		0.181313		0.908306
0.490281		0.722786		0.548679		0.71275		1.17573		0.204923		0.658041		0.254557
0.229576		0.656669		0.311106		0.166459		0.672393		0.57616		0.675234		0.167776
0.313883		0.599567		0.897495		0.174026		0.0441858		0.00296985		0.0453283		0.0173561
0.560321		1.15706		0.258313		0.0105929		0.190191		1.10332		1.54585		1.00376
0.264596		0.0525938		0.844701		0.0257255		0.432253		0.0341538		0.633032		0.135957
0.151754		0.345615		0.00188546		0.727882		0.966325		0.276201		0.0547067		0.245879
0.610905		1.05939		0.433663		0.381344		0.662787		0.268776		0.862799		0.0896735
0.320369		0.583037		0.752312		0.0938226		1.6464		0.58507		0.573637		0.426672
1.31001		0.461321		0.906922		0.983625		0.78766		0.472214		0.148489		0.387621
0.533083		0.363647		0.28848		0.158893		1.7098		0.561311		0.692428		0.167776
0.61739		0.0841497		0.00188546		0.166459		0.107583		0.00148493		0.137548		0.522131
0.404676		0.411733		0.484572		0.438848		0.68392		0.0415785		0.257902		0.506221
0.398191		0.377171		0.341274		0.464574		0.338117		3.73465		0.223515		0.167776
0.383923		0.0751336		0.167809		0.662812		0.672393		16.6255		0.964397		0.490312
0.355389		0.00901599		0.42235		0.538724		0.22285		0.221256		1.16134		0.214059
0.256814		0.115706		0.0961604		1.00784		0.441858		2.1606		0.0625215		0.0737639
0.185477		0.877562		0.362015		1.21516		0.149847		0.115826		0.275095		1.4854
0.285348		0.262968		0.64861		0.364698		1.02972		0.721685		0.376693		3.12989
0.417647		0.036064		0.786251		0.497866		0.0557126		0.317779		1.34891		0.60168
0.341121		0.978241		0.6109		0.744528		1.29099		1.98092		1.19416		0.428119
0.0155644		0.165294		0.179122		0.101389		0.107583		2.50362		0.0437652		2.05526
0.850857		0.380177		0.433663		0.175539		0.674314		2.92238		0.173498		0.293608
0.250329		0.363647		0.454404		0.414636		1.39666		0.246502		0.386072		0.507668
0.609608		0.0285511		0.260198		0.264822		0.0441858		0.58507		0.156304		0.167776
0.101169		0.871551		0.639182		0.802032		1.3006		0.268776		0.633032		0.128725
0.425429		0.321572		0.599587		0.496352		0.745396		0.204923		0.939389		0.853345
0.595341		0.38769		0.867327		0.653732		0.357329		1.05431		0.26728		0.144634
0.00907928		0.207369		0.220603		0.562936		0.096056		0.568736		0.59083		0.514899
0.517518		0.404219		0.784365		0.811112		0.818398		0.406876		0.0703369		0.261789
0.114139		0.755845		0.433663		0.496352		0.107583		0.754354		0.725252		0.167776
0.0155644		0.976738		1.79122		0.348052		0.632049		0.770689		0.250087		0.766564
0.0791194		0.108192		1.06153		0.522078		0.474517		0.577645		0.837791		0.222737
0.468231		0.0420748		0.0339388		0.638599		0.159453		0.252441		0.23133		0.199596
0.601826		0.115706		16.1115		0.455494		0.117188		0.148495		0.41108		0.500436
1.09729		0.192342		14.2015		0.199751		1.25834		0.803358		0.581452		0.373157
0.722451		0.673198		25.5616		0.422202		0.841452		0.197498		0.709621		0.357248
0.256814		1.19763		29.5381		0.225477		1.02972		0.941458		0.0187564		0.475848
0.546053		1.01881		40.1987		0.0363182		0.0230533		0.44697		2.65717		0.0650856
0.0518814		0.969225		56.1575		0.167973		0.41112		0.642983		0.403265		0.6335
0.468231		1.35391		22.3506		0.331406		0.328512		0.455879		0.240708		0.49899
0.433211		0.256957		34.1199		0.579582		0.44378		0.245017		0.275095		0.924216
0.376141		1.07591		10.0365		0.46306		0.0768446		0.981552		0.0531434		0.253111
0.178991		0.608583		12.3123		0.479706		0.653181		0.405391		1.05036		0.702925
0.298319		0.281		1.01439		0.479706		0.17098		0.301445		0.522056		0.190918
0.312586		0.437278		16.862		0.084743		0.455306		0.414301		0.223515		0.144634
0.901442		0.264471		0.3639		0.316273		0.316985		0.87612		0.0375128		0.355801
0.123219		0.943679		53.3821		0.481219		1.7732		0.228682		0.606461		0.523578
0.666678		0.189337		3.52021		0.382857		0.309301		0.892455		0.769017		0.78392
0.164724		0.231412		2.9508		0.282981		0.705052		1.03798		0.845606		0.121493
0.150456		0.297529		2.09478		0.661299		1.46966		0.187104		0.190691		0.514899
0.645925		0.38769		0.629755		0.0453981		0.0345801		11.9806		0.650226		0.666766
0.90663		0.306545		0.690091		0.438848		0.0345801		26.588		0.41108		0.308072
0.411161		0.216385		0.588274		0.512998		0.41112		5.5448		0.104724		0.0896735
0.631658		0.256957		0.331847		0.101389		0.92406		6.56644		0.275095		0.176454
0.207526		0.536455		0.147068		0.307194		0.608996		8.47164		0.759639		0.350016
0.186773		0.674701		0.145183		0.0272388		0.693525		3.27134		0.17975		0.626268
0.250329		0.0345615		1.04079		0.0756633		0.505255		1.49534		0.437652		0.19815
0.102466		0.290016		0.886182		0.0590175		1.26986		5.97395		0.293852		0.0101244
0.892363		0.888081		0.23003		0.331406		0.305458		1.32903		1.27388		1.18456
1.12713		0.0285511		0.578846		0.101389		0.17098		0.0994916		0.00312604		0.562629
0.971482		0.380177		1.00874		0.562936		4.5934		0.803358		0.182876		0.419441
0.0739313		0.682214		0.578846		0.190672		0.945192		0.270261		0.403265		0.608912
1.50197		0.404219		0.103702		1.09863		0.462991		0.228682		0.479854		0.0404977
0.0583667		0.665685		0.196091		0.512998		0.159453		0.787023		0.481417		0.522131
0.512331		0.0766366		0.516625		0.62044		0.107583		0.787023		0.345433		0.261789
0.158239		0.157781		0.395954		0.679458		0.578258		0.115826		0.479854		0.0404977
0.533083		0.846005		0.241343		0.127114		0.808793		0.351933		0.693991		0.0404977
0.00907928		0.198353		0.373328		0.192185		1.07199		0.351933		0.0718999		1.23663
0.653707		0.444791		0.0735342		0.901908		0.756922		0.0178193		0.581452		2.61644
0.822323		0.198353		0.671236		0.918554		0.41112		0.0519735		0.386072		0.231415
0.0103762		0.371161		25.473		1.05021		1.23912		0.383117		0.265717		0.948804
0.193259		0.846005		42.0126		0.87013		0.54752		0.626649		1.25356		0.594449
0.574588		0.100679		49.3584		0.258769		0.265115		0.641498		0.181313		0.49899
0.236061		0.501893		19.0906		0.223964		0.0134479		0.0193044		0.529871		1.61557
1.04801		0.682214		46.4586		0.364698		0.41112		0.0519735		0.384508		0.286377
0.553836		0.568011		31.9157		0.966979		0.568652		0.123251		0.495484		0.853345
0.0376141		0.510909		31.3708		0.522078		1.12386		0.236107		0.820597		0.569861
0.208823		0.420749		8.12082		0.249689		0.161374		0.819692		0.361063		0.185132
0.348903		0.19084		27.2133		0.248176		0.328512		0.487063		0.41108		0.877933
0.7445		0.468834		0.424236		0.0771769		0.0672396		0.0593977		0.0203196		0.728959
0.121922		0.47785		27.598		0.396476		0.49565		0.301445		0.0203196		0.428119
0.560321		1.03534		10.2722		0.466087		1.23912		0.148495		2.08354		0.185132
0.108951		0.420749		6.78024		0.605307		0.954798		0.0356386		0.00312604		0.222737
0.228279		0.323075		4.12734		0.199751		0.349644		0.301445		0.342306		0.490312
0.271081		0.198353		0.248885		0.167973		0.35925		0.213833		0.317298		0.218398
0.172506		0.0540961		29.6626		0.553856		0.316985		0.203438		0.376693		0.0188026
0.822323		0.108192		16.0625		0.217911		0.587863		0.057913		0.273532		0.419441
0.136189		0.306545		0.595815		0.00151325		0.286247		0.252441		0.23133		0.49899
0.440993		1.43055		1.59513		0.102902		0.0134479		0.770689		0.129733		0.0245879
0.0791194		0.552984		0.444976		0.803546		0.977851		0.276201		0.325113		0.334106
0.54735		0.978241		0.147068		0.127114		0.505255		0.170769		0.384508		0.594449
0.99872		0.470337		1.08416		1.37253		0.169059		0.170769		0.462661		0.545273
0.121922		0.273487		20.6782		0.282981		0.0979775		5.1201		0.0203196		0.0896735
0.496766		0.919636		1.33304		0.455494		0.389988		25.7505		0.164119		0.357248
0.121922		0.036064		0.290366		0.175539		0.0230533		17.3501		0.481417		0.697139
0.0933867		0.378674		0.424236		0.364698		0.422647		18.5782		0.762765		0.419441
0.171209		0.527439		0.955946		0.216397		0.580179		33.0743		0.718999		0.112815
0.142674		0.297529		10.8284		0.53721		0.486044		14.0654		0.343869		0.807062
0.234764		0.312556		0.218717		0.355618		1.08159		14.7545		0.753386		0.26902
0.0791194		0.205866		0.671236		0.39799		0.610917		34.2637		0.121917		0.481634
0.134892		0.036064		0.0848472		0.183106		0.987457		10.5461		0.762765		0.26902
0.382626		0.689727		0.169694		0.62952		0.215166		8.18504		0.812782		0.16633
0.376141		0.491375		17.4729		0.868616		0.140242		7.0639		0.498611		0.111369
0.206229		0.231412		0.290366		0.950333		0.0883716		0.317779		0.0969086		0.43535
0.241249		0.347118		0.23003		0.216397		0.476438		0.650408		0.712747		0.513453
0.228279		0.264471		0.659923		0.529644		0.441858		0.907304		0.081278		0.639285
0.0804164		0.665685		0.846587		0.55537		0.338117		11.9212		0.522056		0.19815
0.618688		0.157781		0.309221		0.481219		0.0537914		2.34325		0.232893		1.5635
0.313883		0.117209		0.350702		1.29838		0.422647		0.88503		0.812782		1.56639
0.560321		0.444791		0.0735342		0.497866		0.201718		0.374207		0.17975		0.254557
0.228279		0.19084		0.558106		0.158893		0.211323		0.901364		0.556443		2.0408
0.517518		0.314059		0.145183		0.455494		0.557125		0.44103		0.114102		0.995087
0.326854		0.715273		0.124442		0.917041		1.3006		0.463304		0.103161		2.48916
0.101169		0.38769		0.115015		0.00907956		0.192112		0.172254		0.401702		0.632054
0.0661492		0.592054		0.475144		0.711236		11.6843		0.390542		0.0859673		2.56003
0.121922		0.232915		0.805106		0.0181591		1.0912		0.0668227		0.221952		0.869255
0.383923		0.476348		0.671236		1.04113		0.432253		0.536067		0.282911		1.2265
0.00907928		0.419246		0.825846		0.0514511		1.3736		0.536067		0.00312604		1.04571
0.121922		0.362144		0.701403		0.70367		0.662787		0.123251		0.504863		0.033266
0.156942		0.551481		0.558106		0.133168		1.37745		3.29956		0.479854		0.0593003
0.234764		0.0616097		0.876754		0.0196725		0.0864505		9.16659		1.09726		0.711603
0.0220496		1.06089		3.00925		0.0786898		0.295853		0.026729		0.53925		1.2077
0.242546		0.199856		0.925777		0.0272388		0.662787		0.124736		0.437652		0.987855
0.0311288		1.3494		0.597701		0.587148		1.07199		0.14701		0.453282		2.08708
0.178991		0.586043		0.167809		0.479706		3.89219		0.206408		0.156304		0.48308
0.0389112		0.830979		0.690091		0.249689		0.49565		0.317779		3.76381		0.0969053
0.390409		0.273487		0.32242		1.01692		0.589785		0.196013		0.351685		0.0983514
0.531786		0.166797		0.350702		0.101389		0.213245		1.08698		0.31886		0.798383
0.228279		0.692733		0.733457		0.201265		0.505255		0.268776		0.200069		1.05149
0.208823		0.414738		0.51474		0.779334		0.726184		0.730595		0.59083		0.247326
1.31779		0.141251		0.66935		0.275415		0.893322		0.0178193		0.504863		0.114262
0.931274		0.124722		0.0527938		0.0696103		0.297774		18.0614		0.17975		0.60168
0.264596		0.796417		0.493999		1.49662		0.726184		5.09041		0.121917		0.0650856
0.348903		0.265973		45.5309		0.705183		0.526388		4.50385		0.0969086		0.404977
0.186773		0.290016		53.5556		0.282981		1.7463		22.0946		0.198506		0.30084
0.0804164		0.428262		15.8117		0.110469		0.54752		6.2947		0.311046		0.293608
0.383923		0.159283		26.0971		0.503919		0.215166		6.16402		0.0797154		1.94534
0.321665		0.0105187		25.062		0.670378		0.295853		0.853847		0.648663		0.28493
0.356686		0.240428		22.2601		0.0105929		0.576337		5.30424		0.915943		0.445475
0.321665		0.0195348		26.1084		0.134681		0.630128		1.80124		0.658041		0.240094
0.291834		0.181824		33.179		0.612874		0.138321		2.68033		0.0890935		0.279145
0.54735		0.755845		5.55089		1.01692		0.378461		14.2006		0.753386		0.688461
0.164724		0.476348		13.074		0.818678		0.472596		0.302929		0.282911		0.0260342
0.844372		0.0105187		45.3348		0.753608		0.966325		2.45314		0.0109413		0.553951
0.313883		1.41552		6.23909		0.234557		1.06046		7.2317		0.217263		1.04282
0.391706		0.883572		5.61877		0.0105929		0.756922		1.07659		0.206322		0.584324
0.121922		0.354631		9.97992		0.308707		0.182507		15.0826		0.103161		0.0173561
0.440993		0.943679		15.7005		0.54629		0.559047		0.0920668		0.326676		0.318196
0.476013		0.378674		23.0351		0.39799		0.0979775		1.12559		0.0281347		0.663873
0.0168615		0.746829		1.96657		0.167973		0.201718		0.245017		0.718999		0.26902
0.221794		0.509407		17.7425		0.38891		0.526388		0.228682		0.472039		0.0245879
0.433211		0.315562		15.018		0.431282		0.778055		0.534582		0.472039		0.26902
0.164724		0.870048		9.91204		0.38891		1.58493		0.236107		0.156304		0.0564075
0.560321		0.0931657		0.752312		0.0590175		0.789582		1.05431		1.07537		0.355801
0.758768		0.150267		15.5742		0.505432		0.255509		0.132161		0.445467		0.789705
0.129704		0.674701		2.26825		0.696104		0.703131		1.1835		0.265717		0.0636393
0.101169		0.321572		7.78332		0.158893		0.768449		0.592495		0.317298		2.03212
0.920897		0.0105187		0.424236		0.662812		0.0115267		0.0430636		0.240708		39.4838
0.525301		0.846005		44.492		0.00151325		0.220929		0.544977		0.145363		19.76
0.687431		0.184829		4.14243		0.00151325		0.514861		15.981		0.273532		3.40325
0.298319		0.118712		0.865441		0.24061		0.263194		0.252441		0.307919		6.7096
0.539568		0.566508		1.87984		0.414636		19.4245		0.0905819		0.0984716		41.8197
0.142674		0.510909		38.0191		0.249689		2.06713		0.44697		0.556443		0.718834
0.517518		1.09996		5.21905		0.827758		7.48661		0.423211		0.887808		4.7122
0.390409		0.256957		0.957831		0.364698		0.977851		0.197498		1.7381		0.245879
0.263299		0.0616097		0.280939		0.612874		1.04509		0.702382		1.5396		12.5095
0.361874		0.0105187		0.165923		0.496352		1.13346		0.292535		0.495484		1.1672
0.149159		0.658171		0.505312		0.802032		0.17098		0.400936		0.226641		0.522131
0.503251		0.58454		0.350702		0.942767		0.0365017		0.219772		0.650226		3.04022
0.326854		0.247941		0.80322		0.266335		0.643576		0.705351		0.770581		1.03414
0.136189		0.255454		0.0527938		0.405556		0.401515		0.745445		3.04793		2.58462
0.299616		5.55539		0.40161		0.414636		1.28331		0.163344		4.77197		0.396299
0.517518		3.29837		0.156496		0.735449		0.11911		0.519732		3.1636		0.120047
1.29574		0.492877		0.433663		0.355618		0.180585		0.28511		0.91438		1.19324
0.0726341		6.55767		0.0339388		0.133168		0.0557126		0.179679		0.803404		0.659534
0.736718		0.868546		0.32242		0.0832297		1.40626		3.94551		0.104724		0.199596
0.434508		1.37495		0.507198		0.158893		0.54752		6.05859		0.0203196		0.688461
0.143971		0.141251		1.15581		1.12436		0.213245		17.812		1.33171		0.561183
0.370953		0.327583		0.373328		0.223964		0.180585		13.9095		2.85412		0.514899
0.688728		0.363647		0.0961604		0.264822		0.653181		25.5129		0.479854		0.971945
0.293131		0.124722		0.34316		0.108955		0.578258		25.2976		0.0859673		1.31184
0.688728		0.362144		0.331847		0.647679		0.307379		0.423211		0.265717		0.31675
0.207526		0.0916631		1.7026		0.331406		0.307379		5.80318		1.02848		0.292162
0.390409		0.19084		0.793793		0.762687		0.703131		12.4691		0.198506		0.31675
0.525301		0.338102		0.618442		0.133168		0.253588		7.22279		0.03595		0.720281
0.193259		0.543968		0.0641067		0.877696		1.0912		12.9324		0.428274		0.490312
0.398191		0.247941		1.30853		0.968492		0.453385		6.16848		0.600208		0.159098
0.909224		0.551481		22.2978		0.151327		0.338117		3.91878		0.234456		0.270467
0.207526		0.937668		1.25951		0.158893		1.48119		19.0564		0.0625215		0.277699
1.0493		0.577027		0.546793		0.307194		0.315064		0.15592		0.300104		0.245879
0.242546		0.0450802		0.938976		0.184619		1.17573		1.29339		0.164119		0.412209
0.517518		1.0113		0.746655		0.323839		0.243983		16.7977		0.146926		0.444029
0.299616		0.903107		0.699518		0.281468		0.799187		1.87698		0.439215		0.221291
0.136189		0.625112		8.10385		0.711236		0.063397		4.14598		1.09413		0.0491757
0.151754		0.207369		33.8371		0.00302649		0.559047		3.43914		0.257902		0.26902
0.256814		0.082647		9.93844		0.505432		1.51192		0.840481		0.293852		0.34857
0.236061		0.396707		22.1282		0.768741		0.966325		9.73384		0.39545		0.30084
0.95073		0.404219		19.5978		0.827758		0.799187		0.648923		0.206322		0.28493
0.511033		0.402717		22.0263		2.16851		0.560968		0.528642		0.242272		0.214059
0.795085		0.521428		6.28623		0.340486		0.720421		0.173739		0.257902		0.18224
0.307398		0.626615		21.636		0.299627		0.497571		4.91964		0.173498		1.19468
0.518815		0.256957		3.61449		0.842891		0.893322		0.268776		0.497047		26.9874
0.0453966		0.0976734		11.9767		0.175539		0.161374		2.70112		0.232893		30.8882
0.00778219		0.921139		1.08416		0.24061		0.516782		0.357873		1.14415		13.4626
0.199744		0.0270481		5.7055		0.653732		0.213245		0.527157		0.828412		25.3255
0.377438		0.299032		24.5548		0.646166		0.316985		1.21617		0.367315		20.071
0.7445		0.945182		14.0997		0.281468		0.514861		0.392026		36.8628		21.257
0.715965		0.829476		2.23808		0.233043		0.789582		0.0668227		4.02796		4.54298
0.0376141		0.47785		20.4237		0.24061		0.505255		0.29402		1.97725		3.52186
0.108951		0.755845		2.07404		0.455494		0.138321		0.206408		11.0695		2.11745
0.00259404		2.06467		12.6479		0.487273		0.096056		0.210863		2.32581		34.1859
0.0583667		15.9404		26.1254		0.149814		0.0864505		0.470729		0.761202		0.341338
0.0376141		0.231412		15.2593		0.184619		0.117188		1.2429		1.18166		8.87189
0.236061		0.903107		41.6788		0.349565		0.234377		0.197498		0.650226		16.3784
0.418944		1.72357		40.7003		0.505432		32.5361		0.219772		1.81313		9.17852
0.433211		0.674701		20.8762		0.372264		0.368855		0.795933		0.223515		27.2824
0.178991		0.419246		6.95936		0.349565		2.08634		0.172254		1.50677		15.9055
0.101169		0.788904		4.73825		0.679458		3.37349		0.689016		0.598645		8.67374
0.129704		0.396706		26.4554		0.646166		1.62335		0.28511		2.58996		14.6587
0.284051		0.957203		0.927663		0.926121		21.069		0.243532		0.497047		1.44201
0.368359		0.135241		19.8147		0.381344		3.34083		0.219772		0.0875303		4.19875
0.120625		0.0510908		6.98764		0.149814		1.24873		10.8995		0.642411		3.44375
0.333339		0.330588		1.65358		0.248176		0.00384219		7.4589		0.564258		4.63265
0.220497		0.306545		48.6702		0.0181591		0.213245		1.09886		0.351685		9.51552
0.453964		0.431267		2.2362		0.364698		0.441858		0.634073		0.41108		1.3451
0.595341		0.658171		20.731		1.75237		0.00384219		7.08469		0.282911		2.08853
0.482498		0.0916631		4.97205		16.4159		1.49079		21.9609		0.137548		4.34193
0.476013		0.420749		7.81537		2.47874		0.877953		1.02016		0.325113		2.14059
0.355389		0.731802		0.362015		0.0105929		0.17098		15.4524		0.393887		0.817186
0.271081		0.347118		0.495885		2.44998		0.35925		0.172254		0.556443		0.0983514
0.193259		0.593557		0.865441		0.357131		0.378461		3.96927		0.156304		2.96212
0.136189		0.32007		0.20929		0.311734		0.380382		23.4993		0.0953456		3.4828
0.0869016		1.38246		0.290366		0.257256		0.180585		5.09041		0.225078		0.98207
0.715965		0.824968		5.59803		0.401016		1.15459		19.1395		1.11601		28.1893
0.115436		2.04965		1.86664		0.562936		0.338117		0.463304		1.55366		2.71769
0.188071		5.0039		1.54422		0.770254		0.474517		0.310354		0.464224		1.2294
0.0531787		0.575524		0.275282		0.101389		0.516782		0.29402		1.06912		0.639286
0.822323		3.06696		0.329961		0.183106		0.0461067		8.33799		0.173498		0.190918
0.143971		0.779888		0.526053		0.826245		0.63397		0.204923		0.248524		0.351462
1.01299		0.314059		0.495885		0.257256		0.422647		0.44697		0.615839		0.260342
1.06227		0.0435776		0.588274		0.429768		0.632049		0.319264		0.182876		0.28493
0.00907928		0.369658		0.495885		0.0665838		0.662787		2.24821		0.234456		0.0969053
0.121922		0.542465		0.987999		0.273902		0.441858		1.52059		0.0093782		14.8988
0.0505845		0.888081		0.784365		0.488786		0.818398		3.51636		0.0625215		3.73158
0.242546		0.748332		0.412923		0.538724		0.41112		7.80489		0.614276		1.94823
0.150456		0.111198		0.443091		0.366211		0.305458		0.530127		25.2431		0.33266
0.835293		0.247941		0.509083		0.38891		0.0653181		0.163344		17.367		1.51433
0.504548		0.386187		0.0452516		0.752095		0.516782		0.76475		7.80271		0.409316
0.136189		0.534952		0.165923		0.0287524		0.11911		0.124736		23.999		0.43535
0.631658		0.378674		1.25762		1.01843		0.737711		0.608829		29.2289		0.318196
0.102466		0.148765		0.908808		0.341999		0.779976		0.139585		38.4805		0.514899
0.0804164		0.724289		0.260198		0.193698		0.601311		0.115826		3.56999		20.6249
0.391706		0.970727		0.629755		0.167973		0.537914		0.228682		1.74123		0.151866
1.32557		0.378674		30.7769		0.331406		0.610917		0.739505		39.1026		0.569861
0.241249		0.172807		2.85464		0.381344		0.276641		1.02165		2.86037		1.05873
0.447478		39.8269		32.8415		0.0438848		0.902928		0.0905819		0.864363		0.151866
0.828808		29.6703		1.22557		0.0756633		1.18725		0.375692		3.79819		0.112815
0.42024		29.3352		0.292252		0.570502		1.91152		0.243532		4.76259		0.128725
0.134892		36.5856		0.701403		0.520564		0.0441858		0.690501		0.3595		1.01823
0.236061		10.6825		0.814533		21.9091		0.199797		0.0356386		0.564258		0.711603
0.638143		3.99862		0.314877		0.405555		0.472596		0.899879		0.0453283		0.206828
0.0376141		6.18501		1.64038		3.70448		0.768449		0.130676		0.939389		0.647963
0.504548		1.06389		0.288481		2.95844		0.0979775		0.0742474		0.514241		0.927109
0.518815		1.93845		0.463831		16.0573		0.0134479		15.5311		0.121917		0.00289265
0.0648518		0.336599		0.196091		0.0756633		1.18725		15.4257		0.0453283		0.224184
1.07784		59.4773		0.247		1.90823		0.622443		16.8557		1.10976		0.553951
0.150456		0.0931657		0.290366		0.323839		0.357329		1.37506		0.665856		0.325428
0.299616		13.0177		54.6699		1.68275		0.338117		13.3244		0.78621		0.167776
0.136189		21.4011		70.5797		0.39799		0.620523		5.70963		0.214137		0.0404977
0.347606		2.0226		20.9516		0.438848		14.3393		9.95956		0.146926		0.121493
0.199744		1.73108		25.9331		0.273902		12.7889		11.4816		1.41143		0.120047
0.178991		0.558995		40.9171		4.7214		27.4509		4.40139		0.176624		0.0809954
0.795085		0.622107		54.5624		0.562936		18.2526		24.2745		1.8272		0.364479
0.404676		0.492877		43.8151		0.892829		43.2733		1.825		0.078152		27.498
0.623876		18.9863		7.86062		0.54629		29.8984		10.8476		0.506426		1.29014
0.333339		0.100679		49.4848		0.414636		3.2928		16.8883		0.282911		23.3108
0.341121		0.371161		32.01		0.62044		19.5628		19.4914		0.31886		22.4488
0.496766		0.534952		43.0081		0.213371		53.4994		0.482608		1.00035		34.2871
0.0155644		0.656669		38.7997		1.15765		3.84993		0.536067		0.0547067		15.9879
0.206229		0.274989		11.5524		0.0923094		18.0509		1.99726		0.317298		25.1592
0.177694		0.961711		11.362		0.570502		10.2761		1.59484		0.148489		6.38996
0.347606		0.625112		26.4818		0.282981		2.43214		15.8979		1.18166		22.268
0.242546		0.444791		7.33646		0.0938226		9.52877		0.697926		0.232893		8.53779
0.798976		0.133738		6.87828		0.183106		0.324668		0.423211		0.583015		4.51839
0.0869016		0.256957		45.6252		0.125601		1.42931		1.97795		0.623654		34.5532
0.136189		0.380177		5.70173		0.366211		1.10272		0.397966		0.428274		18.8372
0.304804		0.117209		38.7318		0.482733		0.829925		0.133645		0.214137		36.1847
1.67448		0.317064		38.4961		0.142247		0.59939		2.04329		27.2345		23.6232
0.158238		0.836989		7.63813		0.199751		0.274721		1.60523		21.6966		6.99309
0.673163		0.192342		2.79053		0.587148		0.401515		1.22657		23.1143		20.9648
0.306101		0.330588		13.1475		0.603794		0.68392		0.172254		18.3173		22.4878
0.341121		0.296027		17.948		15.3794		1.15459		0.334114		9.25321		20.8693
0.929977		0.165294		6.29189		10.2282		1.92689		0.414301		28.8585		7.35757
0.207526		1.02482		0.0848472		28.4449		0.349644		0.172254		95.3894		8.68097
0.369656		11.6743		10.7322		3.80284		0.432253		1.03055		6.78204		9.2653
0.957215		0.958706		4.68168		15.2628		0.35925		0.72317		23.1596		7.14206
0.256814		23.4853		1.74408		0.497866		0.68392		0.528642		10.7678		16.0877
0.121922		12.9531		4.54215		0.942767		0.453385		0.44103		3.0917		9.05703
0.355389		32.6892		10.7944		0.936714		0.578258		0.259866		7.55419		11.6416
0.0713371		2.84005		0.0716494		0.366211		0.49565		0.601404		27.3814		1.46226
0.361874		0.329086		26.3931		0.570502		0.380382		0.86127		26.5764		19.0947
0.234764		4.58316		1.3123		0.266335		0.59939		1.22508		10.5146		11.7892
0.385221		0.172807		18.1139		3.31406		0.860663		0.16483		12.8404		31.4754
0.143971		0.731802		0.80322		8.03697		0.818398		0.503398		5.27371		35.6409
0.0596638		0.0345615		6.49175		0.570502		0.420726		0.568736		0.00625208		6.02837
0.370953		2.50496		0.362015		0.298114		0.368855		0.381632		10.8913		13.6246
0.992235		0.870048		1.16523		0.611361		0.505255		0.28511		4.66881		11.134
0.172506		0.378674		0.793792		1.18338		0.149847		0.243532		3.50434		8.34253
0.0518814		2.76793		0.629755		0.46306		0.117188		0.0252441		3.3918		3.31503
0.518815		5.52834		35.5736		0.216397		0.391909		0.665257		4.0983		3.17184
0.228279		1.69652		0.424236		0.116522		0.904849		0.365297		0.665856		15.0478
0.725045		0.240428		0.0754194		0.933687		0.653181		0.163344		0.343869		2.05526
0.320369		0.148765		0.382755		0.0105929		0.213245		0.170769		2.51494		2.81315
0.271081		0.0676203		0.537366		0.348052		0.295853		0.316294		0.425148		7.19268
1.26072		0.763358		2.00428		0.0257255		0.0787661		8.80427		1.52709		1.49118
0.164724		0.437278		2.61329		0.605307		0.263194		5.93831		0.811219		3.2268
0.560321		0.265973		5.94873		0.166459		0.0672396		1.15381		1.41143		0.396299
0.101169		0.330588		3.71442		23.0683		0.766528		11.3866		0.250087		2.23316
0.320369		0.036064		0.271511		14.9254		0.159453		1.22806		0.164119		0.175008
0.206229		0.0030053		0.465717		22.2844		0.213245		11.4326		7.87148		13.7895
0.433211		13.4895		1.12375		3.96628		0.242061		11.4653		1.13164		32.5066
0.0804164		0.586043		1.16712		8.06724		0.0998982		10.8045		0.558006		16.6908
0.263299		1.93695		4.1198		10.8486		0.580179		17.2729		3.47464		21.1225
0.0376141		0.583037		0.156496		8.43496		0.651261		10.3412		1.20823		1.94823
0.0856045		0.166797		0.0245115		22.7702		0.956719		6.84561		0.0969086		4.40123
0.284051		0.444791		0.196091		0.86862		0.286247		9.00325		0.2157		5.27193
1.17641		0.222396		0.0848472		35.6435		43.8362		7.78856		0.292289		3.49148
0.702995		35.9515		0.0433663		10.5959		20.3255		2.84219		0.131295		15.4137
0.101169		32.3496		0.311106		1.07291		22.5425		3.10503		0.445467		0.606018
0.402081		36.3362		0.0754194		11.9155		24.014		14.2718		0.53925		8.18922
0.369656		35.6134		1.06153		0.892829		18.4082		8.73596		1.22543		4.2971
0.326854		9.58406		0.64861		1.00784		8.48944		2.66251		0.497047		3.28465
0.320369		37.4391		0.352587		0.711236		3.58097		4.90479		0.470476		1.35233
0.107654		41.6271		0.526053		1.11377		0.207481		5.74378		0.221952		2.38792
0.687431		7.28497		0.661808		0.637087		2.89705		1.64978		0.120354		23.5248
0.561618		25.0977		0.167809		0.390423		6.98712		0.787023		0.384508		32.242
0.625173		17.1079		0.808877		0.670378		1.40818		0.00296985		0.589267		2.26498
0.150456		4.08727		1.63284		0.455494		0.190191		0.479639		0.248524		0.721727
0.553836		1.62439		5.01164		0.307194		4.63759		11.1371		1.5818		1.94244
0.616093		0.177316		1.46126		0.918554		0.347723		1.3023		0.181313		6.02259
0.256814		0.961711		4.26876		0.167973		0.493728		0.512308		0.259465		3.39892
0.490281		0.734808		0.814533		0.0998757		0.745396		12.772		0.573637		3.10965
0.0648518		1.11348		1.31042		0.298114		0.316985		0.625164		0.386072		34.9842
0.652411		0.462823		0.867327		0.134681		0.316985		1.11965		0.387634		2.82616
0.300913		19.5032		0.282824		3.8891		0.580179		0.44697		0.19538		4.92915
0.83659		0.207369		11.7315		0.514511		0.17098		0.690501		0.104724		0.412209
0.680945		0.329086		23.5988		1.25753		2.33224		0.810782		1.53647		0.0260342
0.0739313		36.0882		35.1531		0.149814		1.76551		0.71723		0.659604		0.0260342
0.568103		0.255454		6.43142		21.4914		1.42355		0.974127		0.378256		1.18022
0.67446		0.595059		55.9124		12.8038		0.474517		1.01125		0.240708		0.0260342
0.738015		0.240428		26.3724		20.4972		0.78766		0.187104		0.0890935		0.238647
0.0505845		0.126224		44.6711		14.3942		0.630128		0.381632		0.0296981		0.247326
0.0453966		1.53573		18.2723		22.2269		0.0653181		0.15592		0.0703369		0.341338
0.299616		0.839995		42.154		5.26012		0.0557126		4.03015		0.343869		0.7521
0.418944		1.00379		15.955		51.8128		0.954798		0.188589		26.5952		0.444029
0.0168615		0.954198		20.4406		36.612		1.02012		0.148495		26.5795		0.387621
0.518815		0.00150368		29.0215		19.1913		0.537914		0.0980066		22.5422		0.877933
0.632955		0.763358		10.9981		0.124088		1.02012		0.253927		50.5597		0.925662
0.215308		0.716776		0.718373		21.782		0.274721		0.0980066		44.8718		0.0433904
0.391706		0.757348		2.65478		0.346543		0.380382		0.301445		22.9783		0.173562
0.412458		1.08343		16.4396		1.96876		1.04125		0.0356386		40.8329		0.144634
0.980561		9.39021		16.6168		6.01827		0.68392		0.0356386		11.2305		0.493204
0.758768		33.9905		16.8224		3.6606		0.403436		0.559826		37.1707		33.7144
0.412458		32.5404		7.5382		14.9859		0.514861		0.188589		27.6799		0.397746
0.653707		10.1461		20.0749		16.646		0.524466		0.334114		1.22386		1.00376
0.603123		35.3865		1.09736		0.125601		1.14499		0.308869		13.278		0.396299
0.319072		24.2351		24.7829		0.0514511		0.706973		0.236107		32.2393		0.111369
0.61739		1.0669		1.04834		11.5341		0.128715		0.203438		8.18409		0.695693
0.312586		0.305043		0.773052		11.4373		0.424568		5.54629		2.19451		0.853345
0.428023		0.686722		0.793793		2.02021		0.293932		2.7427		23.5832		0.0650856
0.0648518		0.329086		0.228145		0.348052		0.138321		7.4396		1.13477		0.31675
0.158239		2.18639		0.742884		0.951846		0.503334		9.20966		0.200069		0.120047
0.164724		0.305043		0.722144		0.891315		0.78766		9.82442		1.55366		0.0650856
0.285348		0.0616097		0.597701		0.290548		0.284326		17.959		1.94911		0.600234
0.7445		0.656669		0.00377093		0.859537		0.0979775		0.390541		9.76276		18.6521
0.560321		0.0195348		0.0735342		0.323839		0.192112		4.73699		8.42793		30.5035
0.242546		0.453808		0.378984		1.87948		4.7298		6.15066		5.73168		17.4213
0.150456		0.476348		4.35926		0.108955		13.1885		8.96909		0.737756		26.8775
0.750986		16.1252		0.823961		0.0514511		6.47034		11.8751		2.00538		4.68616
0.453964		0.667187		0.627869		0.251203		21.1804		0.423211		31.375		30.5931
0.234764		0.126224		0.443091		0.151327		11.0253		0.397966		4.04515		26.0907
0.509736		0.0285511		0.403495		0.637086		14.1145		2.97584		6.38816		11.941
14.7862		10.125		0.567533		0.479706		11.6516		0.0504882		0.776832		31.3481
0.94165		0.0856525		0.742884		0.0771769		31.2144		0.657833		0.351685		14.9726
1.39431		0.586043		0.710831		0.281468		8.0034		3.05157		0.17975		33.1561
0.242546		0.271984		0.269626		0.190672		4.2745		0.803358		0.257902		14.2726
4.09994		0.608583		0.641067		0.174026		18.8789		0.390542		0.489232		6.6503
0.0324252		0.610086		0.156496		35.4998		12.787		0.916214		0.631469		9.9552
3.95856		1.0654		0.424236		46.0624		2.38219		15.7731		0.0609586		23.3166
0.150456		0.601069		14.6069		25.6333		17.2498		0.568736		0.078152		3.54789
0.800273		0.347118		0.0905032		25.0991		10.5278		0.0252448		0.776832		6.40153
0.525301		7.11366		0.444977		5.45533		24.2715		0.493003		0.52362		4.05266
0.341121		1.35391		0.0226258		0.500886		36.4783		0.268777		0.276659		1.76454
1.69264		31.5622		6.05997		11.2436		0.126794		0.0683076		8.50295		16.1166
0.426726		8.22564		3.41463		26.1251		16.0471		0.0994916		0.0093782		17.4719
0.673163		39.1822		0.362015		1.11377		4.53385		0.472214		0.651789		16.0501
0.185477		17.2161		41.6977		15.4187		20.3889		0.332629		0.940952		31.0487
0.214011		12.4106		1.29722		1.43155		7.95537		0.00148493		0.906564		1.84699
0.688728		14.2514		0.661808		0.0105929		0.505255		15.3514		0.0375128		7.96069
0.476013		23.7438		2.64723		2.67092		12.0589		14.2436		0.334491		30.7913
0.0869016		1.07742		11.9484		2.44242		4.29179		4.05391		1.44425		0.785368
1.12713		35.3384		43.8886		0.720316		1.27178		4.20389		0.2157		20.1491
0.347606		22.22		9.06168		0.338972		2.92779		25.7208		0.504863		5.67257
0.398191		2.38775		48.2177		1.84619		0.401515		4.18162		0.343869		16.4146
0.885878		0.525936		44.5504		1.12436		0.591706		0.0980099		0.0875303		21.1123
0.0233466		8.79365		2.72831		0.269362		0.180585		0.341538		0.0797154		20.1462
0.320369		26.0489		19.892		0.473653		3.629		1.52356		1.2645		17.7134
0.793788		0.0841497		18.0743		0.128628		1.17189		5.84179		0.428274		1.2265
0.531786		0.599567		35.419		0.142247		0.255509		14.4783		0.225078		4.99713
0.455261		1.39298		2.68306		0.835324		0.380382		3.59803		0.189128		21.3611
0.149159		18.3492		22.9465		0.24061		0.2363		2.33731		11.8416		18.2804
0.277566		0.821963		9.37656		32.5988		0.87219		7.13667		22.7813		33.8807
0.455261		0.256957		1.56873		20.1204		0.505255		2.30167		17.8859		6.32632
0.129704		0.117209		2.14569		29.8523		0.213245		2.15021		12.0667		3.22246
0.243843		15.5286		0.859784		31.2445		0.0461067		0.608829		2.68531		21.6619
0.229576		2.79497		3.3147		4.01924		1.50232		1.50574		30.5419		15.8491
0.0946839		0.0465825		0.629755		26.2386		0.643576		0.674167		2.60559		16.5997
0.984452		0.889583		0.865441		16.6444		0.203639		11.2782		39.9983		11.5968
0.0376141		0.273487		0.126328		0.488786		0.51294		5.11417		11.0054		12.4979
0.221794		3.27282		0.407267		30.3895		0.891401		1.73591		30.1495		10.7059
0.7445		0.895594		0.311106		0.970007		0.284326		0.448455		22.0889		8.21381
0.356686		0.568011		28.5728		13.7859		0.399593		15.1316		0.156303		10.11
0.206229		0.682214		1.69694		1.78717		0.263194		22.7019		43.1228		1.74285
0.304804		16.7789		0.516625		6.11209		0.220929		0.0178193		29.0288		1.56495
0.0440992		14.0245		7.64945		0.768741		0.347723		2.43532		11.4946		6.23809
0.957215		45.3417		0.671236		3.40637		0.107583		0.71723		29.1898		23.8228
0.398191		11.506		1.31796		0.404043		0.464912		3.33223		5.98802		0.122936
0.652411		43.6482		2.33047		0.677944		0.914454		0.714262		1.89284		12.7351
0.603123		0.558995		1.15581		0.24061		0.297774		1.93934		0.972216		0.523578
0.304804		2.06618		16.2662		0.174026		0.462991		0.519732		0.0500195		0.538041
0.221794		0.599567		0.343159		0.24061		0.194034		0.0356386		26.4967		0.373157
0.631658		45.7129		0.710831		0.108955		0.39383		0.414301		60.6851		0.837435
0.228279		5.25185		0.216832		0.190672		0.0883716		0.402421		13.1499		23.8864
0.355389		2.16385		0.66935		0.505432		0.213245		1.8547		14.2706		4.12064
0.603123		0.942176		0.710831		0.127114		0.87219		0.763264		3.28083		0.060747
0.425429		15.6729		0.226259		0.290548		0.630128		1.26963		0.91438		1.11369
0.00907928		0.743824		0.258313		0.216397		0.726184		0.792963		5.14554		0.183686
0.0804164		0.485364		0.0226258		1.93093		0.307379		2.29276		2.02883		0.0159099
0.263299		0.312556		0.0320533		15.2719		0.697367		0.680107		0.642411		2.09431
0.455261		2.88363		0.0546793		10.5172		0.0768446		2.42641		21.9514		0.807062
0.708183		3.4336		0.0546793		13.2638		0.687762		4.13855		9.22977		0.0491757
0.228279		29.3021		0.78248		12.8144		0.0998982		4.81421		24.8555		0.0101244
0.241249		0.69123		0.682549		21.0587		0.0749237		0.224227		0.428274		0.208274
0.156942		0.018032		0.908808		2.48025		1.63103		9.73533		0.317298		0.277699
0.134892		0.15177		2.37572		17.4571		1.23336		0.495973		33.893		0.0824419
1.52143		0.698743		7.74372		0.903421		0.117188		0.181164		0.428274		0.0983514
21.9589		0.665685		1.4424		10.8411		0.307378		0.15592		0.223515		0.384728
11.2401		21.3275		0.805106		14.7014		17.8953		0.0920668		1.96318		0.951696
9.36722		41.5895		4.46673		0.512998		0.0230533		0.14701		0.240708		0.263235
3.5461		17.416		0.362015		0.142247		1.75399		0.568736		0.726815		0.413655
1.65372		0.264471		4.01421		0.39799		0.507176		0.236107		0.581452		8.84585
5.29062		19.1155		0.207404		0.143761		0.35925		0.665257		1.43644		0.18224
0.342418		12.5804		0.329961		0.867102		0.211323		0.0742474		0.845606		5.35582
1.39172		54.3833		8.75623		0.724856		0.245903		0.527157		0.879993		1.2077
0.387815		9.91314		0.0886181		0.0756633		0.430331		0.0905819		0.275095		4.70497
0.949432		3.02338		0.0697635		0.802032		0.966325		0.543491		9.62209		0.279145
0.186773		0.060106		0.6109		0.273902		0.0134479		0.632588		0.342306		1.25977
0.164724		14.1056		0.563761		1.368		0.284326		0.283625		0.342306		0.342784
0.234764		59.1347		0.135755		0.529644		0.199797		8.41224		0.137548		0.185132
0.453964		0.250949		2.964		0.677944		3.36581		12.04		0.334491		0.539487
0.665381		0.264471		7.61928		0.133168		19.9528		9.5111		0.640847		0.760779
0.88069		0.117209		10.1515		0.47214		56.3888		12.0325		0.450156		0.548166
0.306101		0.549979		15.874		0.54629		26.5269		6.265		0.437652		0.214059
0.405973		3.90846		0.0942745		0.785387		23.9852		9.41755		31.5063		0.822972
0.455261		0.963214		1.76105		0.792953		1.07775		14.0075		0.103161		0.104137
0.390409		0.0510908		4.98902		0.0030258		22.8114		12.3444		0.0890935		0.00289265
0.306101		0.264471		0.986113		0.0181591		26.1772		0.815237		0.650226		0.428119
0.242546		0.595059		0.607129		39.8005		6.31665		1.36021		0.794026		0.0347121
0.687431		0.165294		1.27836		0.562936		2.72223		1.34536		0.0797154		1.15418
0.199744		1.62589		21.5418		4.41269		27.253		0.0994916		22.314		0.507668
0.0518814		0.569514		64.927		0.0514511		28.544		0.57616		0.101597		0.373157
0.341121		0.117209		8.35274		18.1759		6.26478		0.754354		0.106287		0.0723172
0.583668		45.1929		14.7747		17.8203		2.86824		0.67565		2.13043		0.0245879
0.739312		41.6045		0.790022		28.2648		3.6559		3.52675		0.39545		0.655195
0.0103762		34.4368		48.6514		10.381		4.34942		0.172254		0.217263		0.924216
0.857343		50.3817		5.36046		15.2507		23.7182		0.261351		0.462661		37.6672
0.101169		1.32836		28.1976		20.1885		7.45203		2.24821		0.0969086		25.9504
0.156942		0.625112		31.731		15.7335		6.07459		1.79382		0.703369		8.57684
0.404676		0.38769		7.61928		11.0544		16.8963		0.0534574		1.33953		26.8037
0.0440992		0.0931657		2.18906		7.74793		1.17765		9.49625		0.196943		12.2997
0.553836		51.0353		0.341274		23.5344		8.43181		1.99726		0.307919		24.6313
0.172506		0.525936		21.1288		2.5317		7.21189		2.67439		25.6245		14.9335
0.306101		0.279497		0.32242		10.6943		5.17166		1.47604		8.11063		29.2741
0.433211		0.25846		0.331847		25.8012		3.87106		8.01724		1.04568		4.53141
0.383923		0.791911		0.167809		7.80241		7.9765		0.366783		13.797		34.8628
0.277566		3.28485		0.80322		21.2856		39.1582		0.268776		27.0281		17.7004
0.666678		0.306545		0.754197		15.0389		12.835		0.172254		13.7298		10.729
0.0518814		0.689727		32.306		7.95828		18.4716		0.307385		22.908		14.0122
0.517518		0.00150265		14.4542		5.2344		4.69714		0.634073		65.0476		17.8045
0.0713371		0.115707		1.14261		9.94218		3.16025		0.498942		15.0068		24.9871
0.228279		0.0616097		1.40846		12.0426		20.2294		0.230167		6.81799		13.1415
0.439696		0.0676203		1.05022		9.84684		10.5854		0.641498		10.0582		4.57769
0.136189		0.380177		1.16712		3.2051		1.11425		0.126221		17.3842		26.2512
0.474716		0.0270481		0.731571		0.512998		4.41474		5.99622		0.250087		14.2827
0.673163		0.268978		0.761739		19.4697		0.462991		0.166314		30.1402		8.89648
0.560321		0.205866		1.63661		1.99903		2.0825		1.01422		16.0431		7.59911
0.136189		0.796417		1.05776		1.02448		0.201718		0.527157		39.3746		6.1947
0.587559		0.036064		11.1169		0.345026		1.96723		0.0905819		3.01511		3.18486
9.48006		0.479353		1.15392		0.158893		0.918297		0.252441		2.19451		15.3139
16.7746		0.429765		0.0641067		12.6131		0.589785		0.0178193		0.981591		6.21206
13.1014		0.0856525		0.93709		27.6293		0.182507		0.510823		0.0281347		10.4354
6.57599		0.247941		0.207404		0.166459		0.620523		0.397966		2.29298		4.54153
1.86644		0.354631		0.516625		0.0105929		14.3642		0.276201		3.19955		9.97111
3.49033		0.755845		0.00188546		37.8756		4.20726		9.99074		0.393887		15.7435
26.4531		32.8049		0.228145		0.373777		0.645497		1.22211		2.6009		1.11947
0.817134		14.621		0.680663		0.991191		0.284326		16.2899		1.47551		12.0018
0.433211		20.4905		0.93709		0.38891		0.409199		17.7392		0.794026		15.1331
2.18032		18.0276		0.673121		0.00907956		0.0441858		6.78325		0.794026		5.38186
0.58237		18.0321		0.837159		0.364698		0.00192109		10.1571		0.615839		8.66362
0.527895		42.2297		0.137641		0.00151325		0.201718		14.4515		0.104724		3.85307
0.273675		5.94608		6.46913		0.143761		0.422647		9.39082		0.453282		1.09199
1.06746		21.8744		3.16197		0.38891		1.02012		8.39887		0.0531434		0.464277
0.207526		0.608583		0.782479		0.375291		0.138321		0.947398		0.03595		4.24069
0.418944		28.8228		0.567535		0.316272		0.0691602		2.46353		1.35047		10.2199
0.695213		37.941		0.978571		0.237583		0.201718		13.3051		0.572074		32.9883
0.214011		4.30516		0.673121		0.325353		0.559047		15.6053		0.470476		8.14438
0.214011		3.9325		1.29722		0.529644		0.87219		7.943		0.418895		0.373156
0.285348		0.78139		0.550564		25.1944		0.243983		2.53035		4.17176		13.5581
0.341121		1.43505		0.618442		0.190672		0.516782		10.4629		0.343869		13.3368
0.185477		0.836989		2.62838		1.64341		0.138321		9.62247		1.17853		15.3993
0.0518814		9.95671		1.39527		1.39221		0.126794		5.12011		0.351685		5.93002
0.531786		0.930159		0.392183		0.906448		0.703131		3.01593		3.99514		0.0679776
0.0233466		0.0676203		0.42235		0.00151325		0.407278		0.846421		2.39771		1.58086
0.383923		1.09695		0.556223		0.0923094		0.841452		1.05877		0.321987		2.62078
0.345012		0.682214		1.93263		0.883749		0.570574		1.6572		0.346996		4.6529
0.131001		0.746829		0.750427		2.95844		2.62617		0.341538		0.00468906		7.09578
0.605717		0.542465		2.26071		2.74507		1.34863		13.8293		19.8866		0.231415
1.01558		0.163791		12.6177		11.2693		0.849136		0.730595		0.814345		5.21987
0.398191		60.7171		1.05399		14.3624		0.41112		1.20132		0.273532		4.38677
0.0869016		0.527439		4.78538		17.7461		0.484123		0.0593977		0.282911		0.293608
0.363171		1.95648		0.120671		26.2734		0.199797		2.85556		0.397013		3.15304
0.285348		1.60336		0.167809		11.2708		0.0461067		1.26963		6.48975		0.412209
0.9637		0.214882		0.156496		5.62785		6.51261		1.78936		0.537687		0.325428
0.393003		0.485364		29.6022		26.7213		1.05662		0.268776		0.154741		1.16142
0.73153		8.39544		30.4658		0.54629		0.653181		1.35873		0.214137		0.0419441
0.44229		0.821963		4.2631		1.03508		0.0153687		0.00445478		0.604898		18.7244
0.243843		1.40951		19.2867		4.98471		0.220929		1.40922		48.5637		0.501882
0.120625		6.89277		10.9245		39.3858		51.2825		1.36764		15.5632		0.185132
0.539568		0.142754		37.2988		1.026		11.9859		3.14958		29.429		0.108476
0.143971		0.420749		49.2302		0.323839		7.94961		0.689016		23.33		1.91496
0.108951		5.72519		10.8472		0.670378		2.81829		0.616254		32.0299		1.64884
0.773035		24.184		12.0389		1.80382		8.97741		0.497458		44.3873		0.263235
0.67446		18.1298		10.5908		3.73323		14.2682		0.292535		0.839354		0.0101244
0.0168615		33.3263		43.2174		0.174026		18.4293		0.212348		13.8532		0.627715
0.307398		44.2958		21.4758		0.151327		2.92587		1.76857		2.0851		0.717388
0.258111		6.91981		3.62203		27.8139		11.3423		1.07807		38.4462		0.283484
0.455261		12.926		5.58295		0.0438848		39.3446		0.510823		17.4045		0.867808
0.249031		13.4279		28.7293		0.0105929		0.51294		0.292535		28.5646		0.718834
0.447478		1.73559		0.620327		0.175539		4.23608		0.0415785		37.2035		6.0573
0.398191		2.72435		6.98952		0.331406		2.51091		0.357873		7.94807		4.78307
0.765253		3.0354		3.55416		0.0348052		11.6708		0.672682		15.4288		19.504
0.539568		10.7832		1.79499		13.1306		1.6099		0.308869		0.306356		1.04571
0.376141		8.90034		6.20139		0.257256		14.9463		0.00148493		11.579		19.7889
0.900145		12.3144		0.952174		0.575043		1.99605		0.348963		43.8152		0.413655
0.171209		66.2183		0.0433663		0.355618		7.11776		0.243532		0.778395		5.21264
0.0220496		3.56885		0.629755		0.826245		0.255509		0.259866		21.8435		0.925662
0.0155644		56.4735		0.825846		0.199751		28.1713		6.74019		3.12921		0.215506
0.368359		1.48915		0.0546793		0.399504		6.35123		23.7325		29.9119		0.34857
0.0428023		19.5874		1.23688		0.0605305		0.80303		4.94191		0.384508		1.00521
11.2972		0.383182		0.167809		0.405556		10.1397		3.95591		5.83484		0.0954589
11.6072		2.74088		0.567533		0.31476		2.801		5.01616		14.0142		0.0404977
15.4763		0.222396		1.65735		18.3817		1.25065		1.74927		0.114103		0.247326
20.4232		0.222396		1.21049		17.1741		2.87016		10.7659		10.0754		0.389067
22.2844		0.329086		0.793793		4.2538		2.41485		0.960762		0.343869		0.513453
3.49033		0.314059		0.955946		4.36881		0.808793		0.273231		27.3079		0.0723172
20.2559		0.19084		1.84024		11.0908		0.904849		1.5785		0.939389		0.529363
11.1273		1.98203		0.914464		20.0175		0.689683		4.884		0.470476		0.00144632
13.7343		0.329086		0.40161		23.0123		2.25156		1.96607		0.428274		0.0404977
2.6706		0.12923		0.507198		32.3613		1.61566		0.350448		1.2942		22.7684
0.3943		0.446294		0.701403		21.8683		0.0806877		22.4331		18.6596		6.42323
1.56163		0.818958		0.126328		23.0546		0.578258		0.57616		39.8341		23.3874
3.93911		0.787402		0.733457		12.7901		0.662787		0.301445		22.4531		7.02057
0.469528		14.3806		0.505312		0.57504		13.1693		0.390542		2.29299		42.5371
0.193259		0.874556		0.0320533		1.15614		0.295853		1.22508		0.437652		26.351
2.49421		0.931657		0.424236		0.727882		0.462991		0.322234		0.678361		28.224
0.363171		4.94831		0.691976		0.364698		0.78766		0.0668227		0.811219		3.16027
1.37616		0.428262		1.14261		0.125601		0.964404		0.252441		0.240708		3.88923
0.658896		0.183326		17.3088		0.455494		0.347724		0.73802		0.120354		1.69367
0.904036		0.312556		1.12375		33.6581		0.347723		0.0742474		0.781521		8.43075
2.11806		11.3737		1.10867		5.13603		0.0749237		1.6379		0.0969086		14.6645
0.0804164		31.7305		1.05588		0.543264		0.451464		0.27917		0.589267		1.36101
0.560321		2.31562		4.86457		5.5083		0.756922		1.95568		0.439215		10.5236
0.447478		55.1136		0.299793		0.687024		0.349644		0.142555		0.775269		19.4693
1.04801		13.2506		0.559991		0.991191		0.705052		0.0876124		1.252		12.6281
0.334636		30.2849		3.68237		26.4353		1.9826		1.66017		15.9665		15.0897
0.715965		20.2425		2.48885		0.596228		0.368855		1.12262		0.532998		6.20917
0.433211		4.91074		0.397839		0.55537		2.12092		1.22954		0.851859		21.1904
1.08432		15.177		4.29892		0.405556		1.02972		0.167799		1.74435		9.52275
0.129704		0.712267		0.130099		0.0590175		0.0230533		1.18944		0.223515		29.2958
0.610905		55.4637		3.55793		0.207318		0.0845294		0.366783		0.448593		37.7583
0.412458		0.542466		1.47068		0.248176		0.706973		0.807812		0.182876		26.1254
0.00259404		1.52071		1.61398		0.149814		1.65601		0.445485		9.29229		16.8138
0.77952		0.314059		2.20226		1.88553		0.520626		11.9509		0.498611		3.3859
0.398191		0.616096		0.299793		1.29536		0.422647		0.206408		0.311046		11.6402
0.0428023		27.2615		1.91943		0.40253		0.706973		0.219772		0.379819		13.1704
0.156942		46.7677		0.0980459		8.9071		0.422646		0.332629		0.612713		0.00434063
0.193259		1.62439		0.428007		0.0802038		0.284326		0.227197		0.668982		18.1184
0.00778219		2.83404		1.21991		0.859537		1.09312		0.317779		3.14015		17.8754
0.483796		13.2461		0.59393		0.729395		1.44084		0.819692		0.0296981		4.20453
3.21666		0.722786		1.98731		0.407069		1.06238		0.28511		0.425147		3.23692
0.142674		1.50718		1.0917		0.125601		0.635891		0.212348		0.945642		8.51898
0.625173		1.2367		0.320534		0.282981		0.245903		0.196013		4.38902		1.40006
0.386518		0.183326		1.81007		0.512998		0.265115		0.139585		0.787773		2.36044
0.341121		0.238925		1.67809		0.605308		1.1373		0.123251		0.522056		5.89097
0.69651		0.870048		0.661808		1.10317		0.0768446		0.130676		0.198506		0.322535
0.739312		1.58232		2.08347		0.567476		0.255509		0.568736		0.504863		7.73506
0.228279		0.574022		0.437434		14.1718		5.46752		0.276201		0.137548		9.05413
0.335933		0.30354		5.06632		16.9531		3.45034		0.170769		15.6164		0.48308
0.285348		29.496		3.19591		0.455494		2.43022		0.170769		18.941		3.90948
0.539568		2.31863		0.139527		0.446414		0.295853		0.0905819		52.7152		0.270467
0.0311288		1.69051		0.578847		0.0923094		8.37609		9.06116		38.0929		0.160545
0.206229		2.98281		1.00497		15.3506		0.630128		20.7462		32.2268		0.971945
0.263299		0.635631		8.02843		7.41048		11.8533		17.8491		25.0681		0.488865
0.242546		2.21644		3.42971		15.2719		28.6055		23.2023		26.8453		6.84845
0.142674		0.592054		24.2437		12.5647		15.9972		16.4295		31.5219		7.98094
0.156942		2.00156		39.6425		8.26245		25.8353		1.4508		2.35238		0.286377
0.255517		1.32085		10.5286		32.7169		4.37247		12.8329		53.467		0.543826
0.0869016		0.198353		45.1104		23.0138		45.1906		23.7785		28.7772		0.387621
0.439696		0.402717		23.0332		37.6199		20.5137		7.45148		20.0335		0.387621
0.0791194		14.1296		20.7385		14.2126		0.27472		1.88292		0.206321		0.490312
0.163427		27.4448		10.5361		0.783874		11.8591		1.29933		20.6619		5.83312
0.220497		52.9092		18.0894		0.414636		17.3516		1.73294		20.2742		0.989301
6.55783		26.6559		3.10918		0.596228		12.1818		1.54435		25.612		0.0737639
15.4815		0.772374		4.50822		0.47214		7.46164		0.785538		42.979		1.82529
40.3483		20.9563		3.00736		0.587148		32.8166		2.09378		3.97795		0.422334
15.8939		0.74683		10.8435		1.141		15.027		3.57279		0.55488		0.358694
16.1222		1.53273		14.9425		0.331406		4.5473		0.794448		12.8029		0.377496
10.0365		0.658172		27.8525		0.140734		8.4856		0.0118794		0.840917		0.877933
11.8835		0.0510908		32.5361		0.422202		25.3242		1.71512		2.56183		0.504775
10.3478		0.525936		15.2386		0.116522		7.88429		0.138101		0.862799		1.84699
19.9575		1.69502		7.14036		0.316273		4.21302		0.185618		9.1563		2.19556
1.85736		0.772374		2.00994		0.0272391		5.95548		0.571706		0.384508		0.730404
16.8602		0.323075		0.352587		2.27596		4.53769		0.739505		11.9323		2.11745
17.9186		0.912123		0.362015		0.164946		0.338118		0.934033		40.0233		1.36246
11.1909		0.353128		1.05022		1.483		0.499493		0.402421		0.608023		2.74806
38.1693		0.610085		1.41412		30.2366		2.47633		0.0460331		0.0625215		3.28176
3.07528		55.4276		2.18717		0.325354		42.4779		0.466274		0.104724		0.452707
6.02993		0.237423		1.44429		7.46344		1.87502		0.43806		14.0221		0.0983514
0.137486		17.0163		0.475144		0.47214		0.693527		1.07213		0.89875		3.78075
15.6358		0.546973		0.724029		43.8651		19.4667		0.170769		0.175061		3.06481
0.463041		0.446294		2.42286		28.9973		1.58685		0.0816722		43.4385		0.192364
1.90405		0.378674		1.93263		5.55067		18.9019		0.494488		0.820597		4.29132
3.58112		1.2367		0.697633		39.6779		0.695445		15.984		1.88191		0.253111
1.51883		2.05115		10.3231		11.1755		1.61374		0.123251		0.156304		1.1889
0.361874		0.157781		0.53548		45.6553		4.90655		0.634073		2.72595		3.2268
9.71093		1.18561		0.671236		26.6714		0.0864505		0.0252441		1.44269		0.634947
13.9185		0.912123		0.228145		1.25904		0.142163		0.721685		0.443904		4.68038
0.241249		9.95822		0.135755		14.8452		0.0461067		0.0326691		0.17975		0.190918
4.95469		61.6141		0.218717		22.4372		2.64923		24.9442		0.275095		0.30084
25.9343		32.0565		0.435549		0.826245		0.389988		4.72511		0.650226		17.1464
3.14272		36.4083		0.38464		0.0393451		0.49565		13.1611		13.7204		0.0896735
0.447478		12.0154		0.571304		34.6357		0.628208		14.4129		0.121917		0.410763
1.81196		21.9691		0.260198		7.14717		0.107583		0.913244		0.712747		12.7741
2.06618		27.8761		0.0320533		22.4645		2.19392		11.991		2.157		0.319643
31.3131		3.2007		2.63969		0.938228		12.6026		4.7756		0.101597		0.0274808
1.59795		30.8048		4.2367		28.8051		0.441858		1.40625		0.295415		0.916984
0.857343		18.9622		0.412923		0.0650713		1.3006		0.920668		1.61462		1.03414
2.23739		1.38996		0.437435		0.909475		0.618602		11.2544		2.32581		0.529363
0.509737		2.40728		0.394068		0.727882		0.284326		4.08361		3.00104		0.860576
0.453964		0.247941		0.0226258		0.0680971		0.514861		10.4303		0.382944		0.229969
0.722451		16.0215		0.388412		1.14857		0.630128		0.73802		0.00312604		30.9186
0.348903		7.78235		0.635411		1.17884		0.128715		0.666741		0.645536		18.9703
0.115436		0.0315553		4.31967		0.0287506		0.714657		1.57553		0.223515		1.27568
0.487686		24.5342		0.284709		0.738475		0.726184		0.357873		2.157		18.3353
0.369656		0.0525938		0.275282		1.07442		0.338117		1.54138		0.653352		17.2752
0.0661492		0.369658		1.54988		0.24061		0.380382		6.30213		2.57433		8.87623
0.0946839		0.255454		0.510968		0.405556		0.149847		24.0755		0.081278		30.1028
0.609608		0.98876		0.20929		0.308708		0.41112		0.390542		0.428274		16.4565
0.214011		6.87023		0.529824		0.0484246		0.720421		3.29065		1.1207		10.716
0.115436		7.37062		0.337504		0.31476		0.0768446		8.93049		0.461098		5.09404
0.255517		0.363646		0.314876		0.609847		0.0461067		0.463304		0.325113		18.8531
0.199744		0.461321		16.7752		2.97509		1.14307		0.332629		0.428274		36.7951
15.3362		9.42177		0.495885		0.390423		0.478361		9.42349		0.0859673		18.3209
0.448775		0.0540961		1.66489		0.971519		1.02012		1.30082		5.87548		14.7368
0.0233466		0.138246		0.194206		0.24061		0.288168		1.13302		14.3096		30.6524
0.334636		1.02032		0.675007		0.959412		2.3284		0.209378		34.1071		15.9764
0.411161		0.793411		0.150839		0.579582		2.53204		0.0593977		36.161		14.6327
3.25168		7.13019		0.55622		0.915529		1.52345		0.387572		26.5545		34.64
0.0505845		0.00450795		0.128213		1.95514		0.0230531		0.463304		34.9793		6.68791
0.574588		0.473342		2.56804		13.3607		1.05085		0.910274		35.0434		6.33066
0.242546		17.386		1.14261		7.98401		0.336196		0.383117		1.27075		3.26151
0.448775		0.195348		2.91874		32.8092		1.01819		2.07002		0.253213		32.4445
0.695213		0.315562		0.258313		4.49138		15.6206		0.127706		6.14901		6.84845
0.447478		32.8875		2.34555		31.5577		3.63092		0.797418		29.2195		14.2393
0.0661492		2.85056		2.12872		24.4726		1.17573		0.485579		8.24818		2.56148
0.474716		26.3764		1.10113		27.6368		0.597469		0.547947		20.1351		14.1236
0.726341		23.3726		0.595815		0.422202		0.170979		5.6829		1.17697		31.1138
0.631658		27.0136		0.426123		0.0680971		0.862583		0.236107		6.90866		17.5558
0.440993		43.7789		5.19453		0.211859		1.61182		0.15295		9.62209		1.34366
0.0583667		1.63942		24.2456		0.679458		0.0537914		0.148495		0.193817		5.16201
0.433211		16.301		10.2194		2.49387		0.528309		0.0252441		1.02379		3.91382
0.199744		69.8248		9.32376		0.800519		2.78371		0.114341		0.393887		2.55569
1.0493		2.21645		42.6631		0.752095		1.91728		0.163344		0.675234		0.393406
0.0946839		3.7071		15.1726		0.133168		1.00091		0.448455		0.753386		20.8332
0.285348		15.7135		24.7188		0.22245		6.56448		0.0118794		0.33918		0.46717
0.0518814		19.1756		29.2704		4.54284		0.608996		0.0252441		22.1108		28.7968
0.412458		2.94374		17.5068		1.98541		37.0316		0.439545		0.114102		0.938679
0.156942		0.419246		20.0711		1.23937		21.8047		0.472214		0.104724		1.56639
21.479		0.835486		2.32858		0.0529646		28.6651		0.130676		0.478291		0.222737
8.56824		1.03685		12.4631		0.183106		1.39281		0.599919		0.368878		0.807062
18.9484		1.02332		0.614671		0.38891		31.9175		0.0668227		0.384508		18.438
23.3623		28.1781		0.188549		0.325354		1.3736		11.8826		0.345433		0.325428
7.69793		1.74761		8.83165		0.248176		14.0876		1.49683		4.17801		0.260342
15.5904		0.53946		8.80525		0.420689		9.07923		2.31652		0.273532		1.24386
4.14663		11.0281		3.78419		0.381344		34.2133		0.120281		1.17228		0.0578537
8.1493		0.599567		3.08278		2.98719		9.03888		3.95591		0.275095		0.877933
5.30229		0.413236		1.21991		28.8278		2.31495		6.89462		0.30323		0.33266
10.4969		0.930155		21.2099		10.838		1.16228		6.53823		0.0453283		0.341338
20.37		0.172807		1.27836		2.84948		0.388067		1.30824		0.614276		0.31675
1.51235		0.51692		0.671236		0.86559		5.07561		9.60762		0.556443		1.59532
2.41509		0.175813		4.95696		1.84921		7.51159		18.9955		1.55054		0.381835
26.1678		0.357636		3.41274		18.9401		3.26591		2.42641		0.176624		0.796937
21.5179		1.92643		8.00769		0.0438848		0.997063		0.430636		0.88937		0.438243
3.08436		0.208872		11.0415		3.70297		9.47113		8.14346		0.523617		1.09778
4.1168		9.86506		1.33116		0.744528		2.42061		0.73505		2.96822		0.555397
24.025		0.718278		0.729686		5.12544		1.55803		3.39162		0.326676		0.127279
0.717261		0.611588		0.186664		0.116522		2.67612		0.310354		0.547065		1.37114
4.50981		37.2333		0.26774		0.469114		4.77975		5.36215		0.812782		3.04745
10.2233		2.09623		0.465717		0.407068		0.516782		0.74693		1.50208		0.510561
6.08181		0.543968		1.50462		3.83765		0.453385		2.96841		3.3793		2.5557
8.55008		27.0361		0.331847		0.281468		1.01819		0.809297		0.0844037		5.1085
3.71731		0.680712		0.181007		0.0696114		0.910612		1.49683		0.326676		0.457045
7.94825		6.26014		0.746655		0.00454008		0.0192065		0.00296985		0.819034		1.10212
14.4049		0.329086		0.607129		0.24061		0.368855		0.292536		0.186002		7.15942
1.16863		0.108192		0.329961		0.00151325		1.5734		0.0905819		1.69121		0.202488
0.61739		2.48242		1.12187		0.977572		0.59939		3.48221		0.497047		2.01187
10.2596		13.6262		1.0785		0.0181589		6.76812		0.0846422		0.0797154		9.57482
0.129704		28.3089		0.0452516		0.151327		0.232456		0.599919		1.28169		0.295055
0.143971		4.42537		1.18786		0.0438848		0.117188		1.29933		2.56495		0.170669
0.94165		27.4824		0.118786		1.24996		0.169059		0.522702		2.43522		9.20889
0.185477		13.9704		0.89938		0.694591		0.630128		0.118795		0.0109413		0.325428
0.623876		5.2263		1.5593		0.720316		0.35925		0.73208		0.53925		0.905413
0.623876		0.440284		0.986113		0.951846		0.184428		1.26072		0.776832		0.919877
1.72376		31.9093		0.901267		0.649193		0.705052		0.405391		0.23133		0.867808
0.730233		7.58249		0.354473		0.149814		0.0365017		0.997886		0.103161		2.81025
0.418944		12.083		2.10233		2.43788		1.76551		0.0178193		0.154741		0.93434
0.108951		3.36449		1.11621		0.38891		0.234377		0.0193044		25.7339		0.0911198
0.546053		0.17431		0.644839		1.30141		1.12001		0.519732		34.9981		0.218398
0.312586		3.07297		0.190435		0.163433		0.0345801		1.4998		33.968		0.28493
0.377438		1.83326		0.833388		10.2312		0.643576		0.487063		38.9667		0.581431
0.82362		0.0841497		1.5857		29.937		3.27167		0.0816722		9.91751		1.26555
0.0064848		0.0886581		1.08416		3.33071		4.48006		0.179679		15.8618		0.357248
4.18814		0.193845		0.929548		32.446		1.26218		0.43806		6.06304		0.472956
0.00907928		0.0480855		0.827732		34.5646		0.222852		7.38762		31.3984		1.37403
0.191962		0.402717		1.58947		19.5469		0.591706		9.16808		25.2556		0.679783
18.5853		0.0270481		0.386526		9.36714		2.30151		18.4535		41.8036		1.00376
0.0817149		0.0811445		1.0012		0.257256		1.24105		9.03889		9.67836		10.4094
0.498063		0.57853		1.15958		59.5441		0.762685		7.14855		34.2791		0.211167
0.383923		1.35842		0.480801		10.8955		0.977851		18.0065		0.865932		0.0882272
0.0233466		0.339604		1.53856		0.926121		2.48593		10.9782		16.5792		1.70958
0.123219		0.856524		2.05142		21.7593		0.374619		7.72916		0.709621		0.0665319
0.413756		0.689727		0.673121		3.82101		0.378461		9.6195		0.468913		0.00144632
0.178991		0.290016		1.60456		0.273902		0.42649		18.0124		2.99166		0.616144
0.163427		2.91819		0.179122		0.166459		0.343881		4.73996		1.066		0.0433904
0.158239		0.374166		0.70706		0.785387		0.441858		10.3961		0.633032		0.403531
0.158239		0.895593		0.716487		0.257256		0.651261		11.0005		17.2841		0.663873
0.561618		6.67938		0.526053		0.125601		0.220929		6.12987		26.1075		0.159098
1.01688		2.96478		1.92886		0.233043		63.203		14.5926		0.675234		0.16633
0.0596638		2.05265		3.70688		0.0650706		6.41271		18.2471		2.08666		1.53457
0.0505845		0.733305		8.17738		1.36497		19.1286		7.23913		0.309482		1.17299
0.857343		0.530444		4.80423		0.248176		13.2212		7.18864		2.04133		20.0883
0.291834		0.222396		0.614671		0.216397		6.36468		4.75778		0.0890935		3.50739
0.277566		0.7303		23.7591		1.00784		17.488		2.81101		0.165682		26.2714
0.221794		0.7303		17.3371		0.322326		11.9052		37.1356		0.282911		13.9891
0.114139		0.0420748		22.4393		0.133168		26.9918		0.359358		4.03421		21.0877
7.76148		22.7911		34.3348		0.79144		17.9394		0.350448		0.587704		15.6625
16.9692		26.8708		28.2428		1.99903		38.0286		0.641498		20.5118		7.05962
19.8071		0.214882		15.9023		8.76637		37.3582		0.0193044		0.223515		7.86234
18.226		7.16025		14.4674		0.0544775		12.9926		0.301445		0.273532		5.48744
26.5244		37.929		12.7177		0.261796		41.308		0.781083		1.55366		16.7125
25.0069		12.7953		13.9602		0.284494		2.38219		0.841967		0.675234		10.298
18.2338		1.26375		12.5461		0.0514511		7.27721		0.660803		0.312608		14.7802
8.5397		0.214882		5.11723		0.0257255		2.93932		0.871665		0.0953452		8.96735
22.9135		35.9049		33.9917		0.647679		18.9115		0.0846422		0.728378		1.65173
5.41903		0.17431		13.0589		1.09107		0.839531		0.0222742		1.98194		3.29189
4.46311		32.004		2.90555		1.47241		22.6885		1.61711		0.464224		0.403531
10.6111		4.33672		2.43417		13.7087		44.7487		0.671197		0.256339		5.29074
17.1222		14.884		12.9062		1.61768		0.614759		0.479639		2.76346		3.93406
33.6478		18.0606		1.09547		0.603794		0.608996		2.73825		0.0906565		2.64537
11.2453		0.543968		1.60078		0.216397		1.34286		1.34982		0.564258		1.65317
8.02737		1.55978		0.865441		0.408583		3.02769		1.08698		0.326676		1.27423
15.2986		0.0435779		3.40709		1.46484		3.92677		1.28894		1.9835		0.697139
9.63181		1.27427		1.72523		1.23331		2.9105		0.123251		0.723689		0.775242
15.6604		0.241931		19.0869		39.9397		0.236298		0.421726		0.39545		0.159098
19.9614		0.0210364		1.41035		14.5319		0.851057		0.130676		0.0547067		0.760779
8.48134		0.492876		8.29995		31.187		0.674314		0.510823		0.980028		0.608912
30.9499		15.2597		1.76482		20.3641		1.26986		0.114341		0.897186		14.6717
7.08832		6.1204		3.07712		2.01113		1.7463		0.43806		0.608024		0.164884
11.5787		2.90017		0.558106		15.3007		0.933666		0.0980066		0.0296981		0.121493
23.4738		0.679209		0.424236		0.77782		0.841452		0.341538		0.558006		2.29246
0.745798		23.5529		1.11244		0.864076		0.126794		17.5046		0.232893		26.8355
0.263299		0.428262		0.348816		0.142247		0.610917		13.0482		0.972213		0.90252
1.42674		0.238925		0.228145		0.842891		1.364		9.71008		1.13789		13.2254
3.63819		30.6666		1.12375		0.00151325		0.35925		16.3894		1.82251		0.507668
0.962403		18.5415		0.735342		0.118035		0.372698		1.61711		0.2157		0.0188026
0.730233		33.6915		0.279053		0.382857		0.914454		19.0088		0.0296981		0.947357
12.4788		6.42093		1.03136		0.211857		4.80281		5.41412		0.284474		0.381835
8.59288		32.9476		0.26774		0.0862564		0.54752		21.5377		1.45519		2.22737
15.4685		2.25702		12.5197		0.540237		1.70788		11.9137		15.7664		0.124386
0.680945		9.4969		38.8355		0.466087		0.178664		6.53823		45.1672		0.948804
14.9302		28.8829		1.09547		0.821705		0.00768437		1.38991		37.0582		12.009
0.695213		13.8051		0.886182		0.38437		0.972088		0.613285		4.27961		0.0347121
3.09603		24.5988		2.40023		0.423715		0.618602		0.788507		13.5594		0.305179
0.150456		0.91062		0.931434		0.184619		0.42649		1.4508		8.32164		1.73996
0.185477		0.362144		1.16524		0.23607		0.226693		1.98983		9.55488		0.556844
0.00907928		0.656669		0.761739		0.870128		0.370777		11.4163		2.26641		1.5447
18.0665		0.109695		0.141412		0.644653		2.41869		0.948883		23.1721		0.183686
0.603123		22.5867		0.488348		0.0923094		0.601311		0.495973		24.6601		0.484526
0.399488		0.682214		0.23003		2.4515		0.0134479		11.44		1.80375		2.82905
15.1598		3.42309		0.550564		0.190672		3.7654		0.181164		41.2549		2.51664
0.398191		0.34862		4.40074		0.422202		0.559047		0.133645		19.3536		1.08331
0.228279		0.144257		0.74477		0.438848		0.0653181		0.629618		19.7162		0.208274
0.984452		0.599567		0.0263969		4.64271		3.71737		0.053458		5.63946		0.381835
0.390409		0.064615		0.940862		38.5354		0.641655		0.264321		5.00643		0.232862
1.91962		0.0991764		0.314877		21.9394		4.88541		0.0935517		21.359		0.412209
2.48772		1.43205		0.188549		0.338973		0.232456		0.684562		18.3783		0.744869
0.334636		0.0676203		1.28968		14.6227		1.35055		0.118795		0.270407		0.493204
0.383923		0.133738		0.684434		0.900395		2.89321		0.265806		0.522056		3.27164
5.39438		0.0270481		2.20603		11.8322		0.163296		0.00593971		3.50278		2.36044
0.131001		0.0946684		0.761739		0.307194		0.278563		4.80678		6.70389		0.911199
6.32825		1.35541		0.437434		0.364698		1.01243		0.577645		0.290726		2.13192
0.116733		18.0005		0.526053		0.46306		0.486044		0.424695		0.171935		4.44752
0.888472		0.216385		0.0678776		0.223964		0.35925		0.271746		1.1801		0.594449
0.123219		0.0465825		0.563761		0.673405		0.53023		0.13513		0.31886		0.111369
5.28413		0.162288		0.222488		0.587148		0.439937		0.487063		6.3272		0.30084
0.131001		0.345615		1.22934		1.25904		0.826082		0.423211		0.73932		1.13972
0.0181586		3.51926		0.145183		0.290548		0.616679		0.503398		0.456408		0.114262
1.19198		2.06317		0.808876		51.4375		0.228614		0.2762		1.56617		0.390514
0.482498		0.120213		0.510968		0.379831		0.195955		0.0178193		1.33328		9.06136
0.116733		4.41185		19.4979		0.0105929		0.0768446		0.0653378		2.17576		0.25745
0.0259404		0.452305		15.6062		0.0590176		0.622445		0.236107		2.20858		0.822971
0.293131		0.308048		6.80097		0.149814		0.311222		0.706836		0.636158		0.253111
0.435805		1.16457		26.9154		56.4404		23.0823		0.123251		1.96631		0.360141
0.0311288		16.5625		1.54233		0.0605305		4.36095		0.417271		0.404826		0.271913
0.108951		28.5613		38.5942		0.562936		16.9481		0.488548		0.514241		0.319643
0.504548		40.8803		28.8273		0.493326		4.33982		0.343024		0.672109		1.94389
0.024644		39.4587		29.2685		0.0590175		20.7923		1.15975		1.09413		2.27076
0.164724		10.4962		30.4639		0.611361		1.92689		0.268776		0.969087		0.807062
0.121922		7.53441		3.80493		0.918554		10.4644		0.0653378		0.933137		1.32775
0.341121		15.742		8.76189		0.446414		38.311		0.228682		1.44894		0.422333
0.0726341		11.6983		11.5298		0.0181591		0.347723		0.0905819		2.15543		0.0376051
15.3725		2.61916		11.5732		13.4711		1.84044		0.130676		0.259465		2.09142
16.9497		24.5086		0.618442		49.8652		18.5158		7.88508		0.0328238		0.976284
13.9873		0.345615		0.00377093		27.3463		6.9218		3.53121		0.84248		1.6821
9.88603		34.019		1.39338		1.25147		25.184		16.3523		0.0125042		0.396299
18.8499		28.7672		0.280939		5.54915		1.58108		13.7833		0.123481		0.108476
30.876		0.473342		0.599587		0.357131		9.78619		7.7054		0.232893		5.55397
4.87946		0.802428		0.135755		0.496352		11.6574		1.22063		6.36627		0.448368
8.4087		0.102182		0.116901		1.4482		1.05662		0.225712		0.676798		2.36333
5.66417		0.507901		0.680663		17.8187		4.21494		5.9695		1.88347		0.76078
10.3504		7.16024		0.91635		2.49841		0.52831		11.5975		0.0484539		0.555397
20.0055		0.117207		2.39269		0.496352		9.78044		10.4006		0.95033		0.470062
2.83662		5.52834		0.0358247		0.529644		0.568652		0.953338		0.137548		36.9325
13.4957		0.398209		0.527938		0.455494		4.1381		10.6025		0.634595		0.277699
8.24657		0.829476		0.0509088		0.282981		0.92406		0.988977		1.03473		0.208274
13.5502		0.142754		1.30288		29.9264		7.41746		0.899879		0.245397		0.190918
16.3479		3.56134		2.43606		0.0438848		3.20443		1.84876		0.901875		0.224184
10.1766		2.49143		0.0527938		0.0680971		4.70099		7.99051		13.9267		0.167776
2.00911		0.420749		0.412923		0.143761		0.678156		1.48346		6.14432		0.656641
6.82372		0.371161		0.578846		0.177053		0.651261		0.641498		54.5236		0.893842
0.476013		0.659672		0.352587		0.440361		0.270878		0.106916		24.0552		1.04282
0.0440992		25.4658		0.207404		0.158893		0.601311		0.421726		7.89025		0.458492
0.164724		1.73258		1.34813		3.09917		1.5369		0.537552		24.3475		14.6833
0.0869016		19.8789		0.23003		0.727882		3.35044		8.10188		11.9307		2.534
23.147		6.13542		0.386526		0.272388		0.559046		1.80867		22.7438		6.91354
1.00002		16.3281		2.05519		0.998758		6.25902		9.34924		2.01945		16.2656
7.53061		5.39761		0.152724		0.907961		1.90383		0.592495		8.26693		0.0347121
0.312586		0.665685		4.6534		0.47214		0.201718		0.319264		2.72751		18.5581
0.503251		5.20377		2.10044		0.166459		1.18725		1.48346		0.623654		17.4458
3.5461		5.96562		0.0546793		0.792953		0.11911		0.482609		1.05974		4.9494
0.485093		18.1433		0.331847		0.243636		1.32173		0.0846422		1.72716		7.18979
0.771738		4.58166		0.165923		0.290548		0.159453		1.01422		0.0296977		20.0059
0.453964		9.68774		0.388412		0.614387		0.839531		0.959277		0.0547067		15.1866
0.376141		0.656669		1.78556		0.45852		0.0768446		0.409846		0.378256		10.4817
0.326854		0.456813		6.52758		0.0151318		2.119		0.626649		4.16239		12.3402
0.688727		0.157781		14.9293		0.71729		53.2593		1.4701		1.82094		1.29737
17.8434		0.540963		0.150839		0.621954		0.641655		0.798903		2.20233		7.49786
0.682243		15.2762		1.39149		1.12739		0.916376		0.117311		2.02258		14.3
0.0440992		0.296027		0.354473		0.824731		0.758844		0.14998		31.1077		41.6953
0.203635		0.549979		2.29653		1.02902		2.44751		0.444		0.872178		26.7603
1.29704		0.0841497		0.0282824		1.48906		1.84812		1.13747		16.3244		1.85277
7.50596		0.168299		0.424236		0.780847		12.4681		0.928093		0.0640848		1.89182
1.82364		0.450802		7.12716		0.508458		1.7463		0.642983		0.189128		1.20047
0.66149		3.08499		0.590159		0.252716		0.526388		0.206408		0.171935		2.98671
0.0869016		1.1225		0.250771		1.48603		2.80484		0.619224		0.3595		1.66041
0.0648518		0.545471		0.335618		0.413123		0.167138		0.206408		0.436089		2.28523
0.728936		0.279497		0.273397		0.355618		0.161374		0.381632		0.531434		0.895289
0.77952		0.479353		0.87864		0.225477		2.14205		0.616254		0.081278		0.247326
0.108951		0.468834		1.5461		0.62952		0.215166		0.12919		2.56652		0.151866
0.483796		0.139749		0.47703		1.27266		1.2276		1.83094		3.77631		1.83397
0.178991		1.16307		0.659923		0.741502		0.560968		6.29619		0.0468913		29.802
0.0946839		0.80393		0.30545		3.30347		2.92587		0.203438		2.22109		1.29448
1.02855		0.488369		0.527938		42.9723		0.255509		0.196013		0.0203196		0.0491757
0.0518814		0.226903		0.8579		6.51765		1.92112		0.341538		0.404828		0.46717
0.208823		0.429765		0.365786		11.8398		1.81738		24.7556		1.51928		0.0506224
0.167318		2.76642		0.34316		9.14166		1.65409		25.9391		0.268843		0.350016
0.0596638		0.674701		0.582618		8.4743		1.72901		9.64178		0.114102		1.13538
1.10637		0.961711		1.36133		25.9253		1.86541		8.65726		1.2348		0.672551
0.207526		1.63942		0.0452516		0.644653		0.451464		13.9763		1.70841		0.0289265
0.357983		2.26303		1.17843		12.7765		0.793424		5.04586		0.0609586		2.9896
0.136189		0.832482		31.829		0.299627		5.56549		4.93894		1.00973		1.51866
0.342418		0.431267		0.201748		0.405556		0.228614		3.30847		1.26606		1.88025
0.58237		0.873054		0.405381		0.125601		0.503334		1.05134		2.92914		1.00376
0.108951		1.21116		0.335618		0.904935		4.07662		5.72299		0.376693		0.0462831
0.171209		30.2729		1.83081		0.163433		0.0115267		1.59187		2.1992		0.342784
0.531786		14.5865		0.624098		0.405556		0.912533		1.92449		0.184439		0.90686
0.164724		0.470338		0.309221		0.331406		0.0749237		15.9588		0.351685		0.160545
0.511033		4.24205		23.6554		0.264822		0.0614759		0.322234		0.831539		0.698586
0.581073		5.01292		26.6024		0.290548		6.8853		0.479639		0.03595		2.48482
0.142674		5.623		11.5788		0.547803		10.7429		0.690501		0.89875		0.325428
0.128407		39.8073		14.326		0.31476		2.24963		2.27494		0.437652		2.10733
0.488984		0.198353		44.2148		5.86847		7.44435		20.271		0.501737		1.87013
0.0648518		12.5639		9.82153		0.022699		55.2745		8.38105		0.498611		0.509114
0.446181		3.14059		48.4025		0.258769		15.369		0.228682		0.115665		0.118601
35.5181		7.24439		4.26499		0.895855		25.0956		0.827117		1.08788		2.86232
26.9641		2.15934		14.9444		0.130141		21.8681		0.902849		0.625217		1.02546
19.7734		0.586043		18.4288		0.204291		3.89988		0.764749		0.478291		0.500437
9.38537		0.431267		0.903152		0.570502		11.9436		0.44994		0.436089		0.0766562
3.60706		0.00901591		1.83647		0.405556		32.4439		0.157405		0.59083		0.0925661
3.9845		1.60035		3.3788		0.355618		13.9723		0.408361		83.1148		0.329767
33.4454		0.396706		12.35		0.611361		35.6445		0.846421		26.7202		0.911199
20.2533		0.525934		15.8627		0.0756633		6.83343		0.343024		26.8671		0.553951
10.2362		1.42754		16.6904		9.45188		4.62799		0.571706		18.6018		0.224184
0.118031		24.5537		9.71406		17.507		0.580178		0.181164		3.82008		0.49899
14.0132		7.11066		12.1577		34.4647		9.87265		0.788508		21.6606		0.192364
11.4438		0.602572		2.53976		19.4016		1.8923		0.466274		52.5292		1.98439
3.55129		0.503396		0.412923		9.3066		0.983615		0.175224		24.6789		0.445475
6.80167		2.59662		0.633526		0.656759		11.6324		0.813752		46.8334		0.342784
0.736718		0.431267		0.433663		0.422202		4.33021		1.68987		13.3703		0.577092
5.76793		0.0195348		1.91001		0.249689		3.17946		0.343024		33.6492		0.7521
0.0972779		1.3464		1.11621		0.0105929		2.55125		1.32012		33.8727		0.274806
0.539568		0.437278		5.7187		0.279954		0.714657		0.118795		32.7254		3.46256
0.0583667		0.0480855		0.703289		24.751		12.1991		0.295505		16.2541		0.626268
0.211417		1.17058		0.761739		0.431282		1.21031		1.57405		26.1638		0.287823
0.557727		0.0796415		1.482		39.9639		0.678157		0.118795		5.39719		0.0506224
18.1157		0.0976734		1.3387		14.7513		3.90564		0.405393		8.70927		0.694247
1.47862		16.0335		0.165923		0.449441		0.368855		0.253927		33.2397		0.250219
0.178991		45.9878		1.06342		0.621954		3.27551		0.1678		6.60541		2.11745
0.264596		6.42393		0.642953		0.47214		0.47836		14.3327		7.46509		0.921323
0.0804164		37.0229		0.177236		0.192185		2.22658		1.02016		4.23585		1.13104
0.800273		21.0344		1.86475		3.95266		0.211323		1.19984		0.0969086		0.25745
0.673163		32.9431		0.0150837		0.174026		0.401515		0.311839		4.2124		0.163437
6.37754		5.3931		2.62272		1.8704		0.535993		0.561311		4.34213		0.254557
1.58368		24.441		1.39149		0.348052		0.893322		16.6389		5.62227		0.402084
0.595341		35.9575		0.80322		0.512998		0.73579		18.743		0.587705		2.45445
0.373547		0.815952		2.0533		1.67216		1.02972		0.357873		58.3562		2.06249
0.426726		3.92047		1.27648		0.795979		0.841452		0.0341538		0.948767		7.73217
22.8175		0.393701		3.29773		0.323839		17.8223		1.61265		0.942515		0.538041
8.26214		5.20225		2.10044		0.538724		34.3266		0.276201		0.504863		0.19815
0.108951		0.17431		2.3531		0.0756633		1.99605		0.16483		0.562695		0.28493
0.892363		4.12484		0.550564		0.234557		0.651261		0.479639		30.7153		0.656641
0.780817		0.41023		0.78625		0.655245		0.472596		0.187104		0.462661		0.584324
1.56423		52.278		0.703289		10.7851		0.213245		0.308869		0.953455		0.371711
3.62782		0.0270481		3.0809		1.02902		0.128715		0.325204		0.232893		0.237201
7.94696		0.635631		0.733457		0.762687		0.117188		11.8826		0.361063		5.20251
1.08303		0.25846		0.128213		1.15008		0.949035		1.58593		0.794026		9.93785
0.255517		0.65216		1.50462		17.8202		1.08159		15.6439		0.862799		3.73302
0.143971		0.811444		1.21803		0.523591		0.418805		13.8947		0.556443		10.2763
0.319072		0.846005		0.835274		0.455494		0.622443		4.52019		0.82216		7.26066
0.0518814		1.71455		0.0659926		0.871643		0.276641		0.702382		2.36019		20.9257
0.612202		0.47785		0.0773053		0.0771769		3.04882		6.87235		0.437652		1.97571
0.482498		1.22468		0.797564		0.16192		0.535993		1.00531		0.747134		2.66996
0.0298319		5.36004		1.10301		0.982111		4.26681		18.4149		1.01754		5.51926
0.101169		0.482358		1.19352		0.609847		0.457227		0.690501		1.81782		0.263234
0.0363171		6.08133		0.179122		0.525104		0.232457		4.12816		25.3041		3.98469
0.914412		0.306545		0.0169696		0.24061		26.8996		5.03843		1.00035		7.62659
0.540865		1.58532		0.959716		0.174026		2.79523		5.78833		0.437652		0.860576
0.597935		5.15567		1.61775		31.0629		0.737711		0.479639		0.268844		0.951696
0.115436		0.353128		1.22746		4.11912		0.474517		1.46119		0.465787		2.24473
0.0220496		0.534952		0.292252		14.2505		1.04125		0.236107		3.3371		0.34857
0.355389		0.464326		0.147068		6.3754		0.783818		12.9339		0.584578		0.135957
0.333339		2.25251		2.20414		0.54629		0.366935		6.06899		3.52935		0.436797
9.75633		0.064615		10.7115		0.54629		1.0643		0.44697		0.901875		1.40006
15.0833		29.0707		1.82893		0.207318		0.134479		0.415786		3.69503		0.770903
18.1261		5.41864		1.93075		10.3371		5.11979		3.46884		0.95033		3.43941
22.6995		25.7032		0.79002		0.290547		0.622443		0.268776		0.73463		12.4907
21.431		1.15105		0.952174		0.579582		0.263194		0.495973		0.872178		2.80013
24.6528		37.0229		1.43486		0.687024		1.1277		10.111		0.959708		1.05873
0.833997		11.5255		0.703289		0.331406		1.14115		0.519732		1.81469		0.212613
19.2286		0.314059		0.395954		0.720316		0.0710809		0.739505		1.04568		0.995087
16.6345		19.6129		0.488343		1.38161		2.02871		0.262836		4.04828		0.640732
17.4971		0.124722		1.0012		0.621954		15.7647		0.175224		0.268843		0.478742
13.9509		0.402717		0.507198		0.951846		21.0555		0.619224		0.976901		1.88459
24.1638		3.97757		0.980456		0.473653		34.1441		0.124736		0.0203196		1.00521
8.21544		0.885075		0.116901		0.466087		20.7001		1.00828		1.05974		1.32051
34.3041		0.181824		1.10678		1.3801		14.3297		0.929578		0.529871		0.308072
11.5813		0.157781		2.32858		0.102902		6.10149		1.51316		15.3397		1.15997
0.638143		0.17431		2.10421		0.590175		2.08058		1.53098		34.1165		1.45647
18.7279		0.208872		9.02209		0.0408587		13.152		0.806327		42.4757		1.08765
19.1417		0.345615		37.5439		0.715777		1.4735		0.530127		28.1551		1.69512
7.13501		1.29831		9.11825		0.970006		23.9814		0.198983		3.96231		1.15708
11.484		3.32091		18.0517		0.531158		1.62143		0.368267		47.3711		0.141742
14.7447		1.81071		20.3633		0.284494		3.36004		0.0683076		21.0073		0.924216
2.21145		1.24271		2.77168		1.77658		18.8232		0.14701		22.575		0.247326
12.5917		0.655166		43.9641		0.396476		14.2202		0.455879		7.26033		1.61846
13.1662		0.210374		8.03032		0.174026		3.94407		2.13684		19.1832		0.610358
3.57204		2.35619		47.2241		0.0423715		10.3491		0.43806		11.8994		0.192365
1.58628		1.50267		12.2972		28.1952		2.21698		0.353418		1.08788		0.406424
1.42804		0.311054		1.69129		13.4227		7.62686		0.169284		0.981591		0.475848
0.482498		23.1337		1.09924		29.2333		3.93254		0.00890965		18.0719		0.948804
0.805461		22.9969		0.101817		13.3168		3.41191		0.527157		0.135992		0.0824419
0.0946845		2.38024		0.563763		61.1451		0.772289		0.457364		51.4241		0.19381
0.418944		14.337		40.7625		32.5625		4.05741		0.252441		0.145363		0.199596
0.439696		33.0468		0.290366		35.6647		0.691604		0.0980066		0.650226		1.14985
0.107654		54.789		0.0659926		12.1425		0.341957		0.602889		0.350121		0.0433904
6.59155		0.214882		0.89938		45.3285		8.84677		0.268776		1.35672		1.93811
0.355389		0.378674		0.0641067		28.849		1.40434		0.730595		29.2664		0.717388
5.78609		1.0113		0.301679		0.373778		3.38118		0.187104		0.720563		0.770903
15.5891		0.772374		5.65271		1.7221		4.17268		0.163344		1.50052		0.6335
0.385221		0.683717		0.505312		0.405556		1.97684		0.843451		1.44425		0.410763
0.142674		0.0435765		6.82925		1.0033		1.06046		0.203438		0.504863		0.0752099
3.18942		0.58454		37.9719		0.653732		0.662787		22.0857		0.887808		0.0361578
0.645926		0.036065		3.97839		0.084743		0.839531		10.3145		0.120354		0.717389
0.142674		1.84979		0.373328		0.39799		0.833767		10.506		0.104724		1.06017
0.00129702		1.49515		0.693861		29.4633		0.299695		9.0671		1.56929		0.581432
2.20496		2.57708		1.12187		1.97784		0.524467		23.1949		0.336054		0.501882
0.193259		0.314059		23.612		14.9299		1.68482		11.8187		2.12886		0.721727
0.91052		0.510909		6.27681		0.225477		0.810714		16.1518		5.00487		0.114262
0.0453966		7.41419		2.73585		0.85651		0.808793		25.507		1.17072		0.358694
0.61739		21.4266		0.20929		1.24693		0.808793		18.9673		0.12817		0.190918
1.12842		1.41852		0.87864		0.331406		0.639734		8.83842		1.44269		0.459938
0.186773		0.45531		0.282824		0.0514511		1.05278		1.21914		0.39545		1.28291
0.58237		0.159283		1.65546		0.216397		0.493728		0.87612		2.41646		0.436796
0.81973		0.574022		0.642953		0.0590175		0.451464		0.417271		6.13963		0.130171
0.377438		3.46667		0.980455		0.960926		0.370777		0.536067		1.0785		0.0130173
0.738015		0.802429		0.395954		0.516025		0.00192109		8.77457		2.06478		0.335552
0.129704		0.999279		0.282824		0.809599		0.255509		11.7459		1.21917		0.297948
0.782114		0.181823		5.37743		0.390424		0.363092		0.100976		0.412643		0.993641
0.774332		0.876059		33.8823		0.771767		1.05278		1.09589		1.21761		0.315304
0.0609608		14.7563		0.23003		0.762687		0.464912		0.522702		1.18166		4.51984
0.517518		64.4737		0.275282		0.160406		0.493728		1.13599		2.58996		1.71103
0.0220496		16.9817		0.329961		0.178566		0.161374		0.204923		1.3958		1.91496
0.185477		62.9034		0.397839		0.0938226		0.124872		0.197498		0.461097		0.496097
0.128407		36.7148		0.505312		0.631033		2.7107		0.0772172		1.21292		1.28725
0.679648		21.1667		1.29533		0.0680971		0.964404		0.59398		0.634596		3.15014
12.4321		45.3026		1.56119		1.09258		0.151769		0.14107		0.0797154		2.27944
21.4024		26.9324		0.680663		1.05778		0.0576337		0.571706		1.58961		0.159098
13.3867		0.715273		0.712716		0.706697		2.03639		0.853846		0.198506		0.0245879
12.9406		25.0466		0.329961		40.5465		0.309301		0.255411		0.636158		0.616144
24.2987		0.0856525		1.37264		23.1349		0.00576328		0.102462		0.376693		2.15361
5.46961		28.8363		0.663693		29.9143		0.297774		0.472214		1.11132		0.0578537
22.4556		0.279497		38.8713		21.1237		1.63872		0.280656		0.259465		0.885164
4.18425		0.562		0.115016		6.3981		0.693525		0.320749		0.0484539		0.261789
1.28537		1.0113		1.1954		21.5035		2.03831		0.458849		0.300104		0.175008
0.473419		0.92114		3.1318		0.199751		0.253588		0.512308		0.801841		0.0404977
1.88719		1.82124		1.31985		0.266335		0.414962		0.215317		0.629906		0.31675
0.511033		0.626615		2.14381		26.0706		0.864505		2.68776		0.232893		0.30084
1.50327		1.66797		0.0886181		18.9673		0.320827		0.632588		0.120354		0.921323
0.546053		0.135241		0.271511		22.9896		0.0268957		0.553886		0.443904		24.086
0.125813		0.0781392		0.652381		1.85527		0.53023		0.310354		0.665856		1.7443
0.552539		1.19312		1.27836		0.405556		0.66855		2.40413		29.3383		25.9301
1.12842		0.51692		0.20929		0.53721		5.70573		0.892456		12.6747		28.5682
18.1547		2.78896		0.49777		0.662812		0.849136		0.0415785		2.48524		1.03703
18.8901		0.142754		0.303565		0.523591		2.32648		1.07807		7.65578		23.6348
0.564212		0.175813		0.641067		0.0590175		22.8133		9.04037		58.5031		38.8952
0.143971		0.411733		0.922006		0.0590175		8.0399		0.148495		33.3835		23.7403
2.42806		1.5162		1.75351		0.0423715		24.9669		0.0103947		18.5096		1.44635
0.334636		0.482358		1.25762		0.149814		43.669		0.139585		17.4951		2.40238
0.129704		3.60492		0.693861		0.942767		29.8677		0.236107		46.1832		32.4777
0.418944		39.6961		0.333732		0.966979		4.67217		0.43806		10.1098		32.2203
0.284051		30.7733		19.6544		0.372264		50.9213		0.236107		2.96353		12.8812
0.623876		9.3271		25.605		0.637086		0.685839		0.527157		39.6544		1.13249
0.369656		17.416		32.5738		0.621954		13.6899		0.448455		5.47378		0.517792
0.482498		23.3831		17.5106		0.70367		48.7427		0.547946		24.2522		18.9674
3.86258		27.6312		31.6518		0.373777		18.0835		1.72106		0.146926		5.12441
2.89369		26.8242		14.4844		0.382857		20.7616		4.06134		20.5134		3.15738
0.553836		6.06629		10.9415		0.108955		3.2467		5.52401		4.36089		1.89905
11.3361		32.8575		1.64981		0.0196725		5.01413		13.5858		0.884682		3.9789
0.106357		0.435775		4.83063		0.818678		17.6455		7.71432		0.91438		13.9225
0.609608		0.649155		1.28402		0.71275		1.29484		0.951853		1.22699		2.13336
0.291834		1.94145		0.199862		0.217911		1.3736		1.06768		4.74383		11.0515
0.426726		39.4632		5.92611		0.343512		0.0345801		2.615		0.91438		0.510561
0.765253		1.2337		0.99554		0.833811		23.9622		15.0856		1.08475		24.5026
0.843075		0.987257		5.5377		0.730909		0.933666		1.44634		0.275095		3.90658
0.0207523		0.216385		0.922006		0.732422		0.441859		3.92472		30.7888		0.561183
0.60442		0.518423		1.83081		1.60861		0.568652		1.79382		2.9901		1.40151
0.0700402		0.0120212		2.17397		1.60558		4.01899		0.657832		0.586141		0.439689
0.511033		0.683717		1.48954		0.696104		2.92587		3.16888		0.250087		0.24154
0.607014		3.05794		0.680663		0.440361		0.829925		0.917699		11.4337		0.127279
0.182882		0.306546		0.948403		0.929147		0.20364		0.354903		0.584578		0.571307
0.525301		0.760353		29.6588		0.0923094		4.35326		1.67354		0.84248		0.112815
0.964998		1.22017		0.537366		0.405556		0.315064		0.986006		0.0468913		0.500436
0.171209		0.363647		2.55296		0.503919		0.397673		0.598435		1.20354		0.361587
0.649816		0.205867		0.209289		0.217911		0.0403434		0.221257		0.165682		0.137403
0.988343		0.731802		6.48421		0.174026		0.213245		0.14701		19.4521		0.838881
0.186773		0.144257		1.23688		8.54543		1.72709		1.49386		0.576763		0.232862
0.655005		0.210375		0.51474		31.8331		17.3189		0.797418		0.608024		0.873594
0.531786		0.563503		0.0622212		47.155		3.98633		0.197498		0.218825		0.169223
2.64855		0.601069		0.28848		13.2245		0.326591		0.14107		1.20823		0.822972
0.823618		1.17509		0.124442		52.406		2.22658		0.506368		0.292289		0.760779
0.208823		0.422252		0.701403		12.4285		1.53498		0.400936		0.532998		0.0578537
0.687431		0.273486		1.35001		0.125601		0.399593		0.0118794		0.797152		0.0549617
0.581073		0.458315		0.216831		1.82803		0.00192109		1.00086		0.919071		0.244433
2.32689		0.602572		0.93709		0.522078		0.284326		0.960762		0.337617		0.866362
0.0103762		51.9339		0.612784		0.455494		0.841452		0.700896		0.334491		0.990748
0.298319		33.3218		0.548679		0.290548		0.893322		0.977097		1.75686		1.50854
0.145268		40.3618		0.944632		0.225477		0.117188		1.40179		0.234456		0.436797
0.564212		7.49083		12.2859		20.5184		0.391909		0.461819		1.70528		0.2965
0.00259404		16.3686		0.548679		0.381344		0.73579		0.286595		1.97881		0.728959
0.0402079		9.08517		1.04645		0.603794		0.134479		0.634073		0.625217		0.642178
0.552539		0.731802		0.0622212		0.0756633		0.451464		0.203438		1.64119		0.0983514
1.29315		11.796		1.23123		0.0756633		0.10182		1.27557		1.18791		0.697139
0.328151		3.83032		1.29345		0.762687		1.7098		0.3059		0.131295		0.345677
0.623876		10.6555		0.814533		26.9453		0.307379		0.132161		0.293852		0.702925
0.271081		65.5016		4.98713		0.331406		0.0268957		0.0415785		0.276659		0.108476
0.299616		0.554487		1.18598		0.457007		0.810714		0.227197		0.436089		4.62108
0.355389		0.133738		0.848472		0.364698		1.18918		0.392026		0.795589		0.341338
15.4309		0.650658		1.33116		1.49814		1.37552		0.0994916		0.325113		1.67776
29.7956		0.235919		0.333732		0.56445		1.35247		0.123251		0.350122		0.973392
22.383		0.0510908		0.703289		0.167973		0.330433		0.365297		36.0297		1.35378
24.0834		0.0525938		0.0961604		0.171		5.77682		0.348963		18.6784		0.201042
15.021		0.0150272		0.571304		0.416149		1.52921		0.14701		0.306356		0.470063
6.53578		0.572519		0.0131985		0.367724		0.121031		0.665257		23.5566		0.566968
13.3647		0.103685		0.120671		0.251203		0.163296		0.130676		18.7346		28.7823
12.1883		1.32235		0.693861		0.0272388		1.88462		0.00148493		67.439		0.684123
11.4334		1.00379		0.197977		0.447928		1.04125		0.14701		24.7383		0.334106
9.65516		0.0195348		2.36441		0.301141		0.762685		13.464		43.6417		0.202488
18.4387		0.0285511		0.424236		0.720316		0.674314		2.24524		8.12312		0.0433904
11.7564		0.470335		0.509083		0.276928		0.226693		23.4058		14.6957		0.060747
22.5724		0.548474		21.208		0.342		0.0576337		6.27094		3.94824		3.7417
14.4931		0.168299		0.972914		0.257256		0.981693		8.30978		17.2279		0.937232
28.6477		0.127727		0.942746		1.86283		0.843373		1.13896		16.8605		0.312411
13.0067		0.763358		0.548679		0.942767		0.824162		18.847		13.661		0.627715
13.2674		13.6698		0.365786		1.84316		0.641655		9.06562		6.58822		1.32341
10.0715		31.3803		0.746655		0.349565		0.47836		20.2681		0.428274		19.7311
2.24517		40.9073		1.18786		0.372264		0.593627		0.348963		23.4644		1.10501
8.42297		18.1628		1.29533		23.8158		0.184428		10.8193		1.91942		0.640732
0.757471		58.9649		1.1049		15.3037		0.970167		4.98943		4.16552		0.355801
0.225685		25.9797		0.74477		22.3177		0.10182		10.3828		0.648662		0.838881
1.44749		1.86332		1.55742		6.50706		0.741553		0.390542		0.933137		0.364479
0.206229		4.82659		0.165923		23.498		0.172901		0.310353		2.21327		0.410763
3.44364		0.422252		0.47703		32.2538		1.01243		0.108401		0.550191		0.705817
0.390409		1.38697		0.128213		11.233		0.299695		0.495973		2.01164		0.199596
0.236061		0.0525938		0.0961604		1.69637		0.418805		1.91558		0.59083		0.569861
0.683539		0.0150272		5.46605		14.939		0.603233		1.3513		0.436089		0.079549
1.096		23.069		0.135755		15.054		1.50424		0.528642		0.428274		0.270467
0.363171		0.891086		1.19917		5.02708		0.096056		0.148495		0.223515		0.378943
0.306101		0.599567		0.676893		0.372264		2.20737		0.706836		0.520493		1.24964
2.39044		0.722786		0.0773053		5.34487		0.0172903		0.0356386		0.690865		0.957482
0.334636		0.86554		0.446862		5.22834		33.4602		0.213833		2.65405		3.79232
0.553836		0.396706		0.663693		29.7569		2.64923		0.74099		1.98819		5.76225
1.1401		0.166797		0.124442		0.372264		8.19167		0.917699		0.0781524		2.9303
0.249031		0.814449		3.05261		0.24061		28.9513		1.07659		2.65717		0.669659
0.540865		0.0285511		8.9297		0.47214		7.80552		0.0282143		0.887808		1.51143
2.66412		0.589048		39.1674		22.3449		44.3318		1.73591		2.01164		1.39139
6.91322		0.93316		28.6029		0.0756633		2.38411		0.642983		0.146926		35.7638
1.97539		1.43656		11.5769		0.416149		34.075		1.78936		0.120354		21.7588
0.220497		0.11871		19.1151		0.473653		11.8841		0.577645		0.0281347		19.517
0.110248		0.201358		18.9681		0.228503		1.59837		0.0935517		0.800278		15.5555
0.178992		0.945182		20.4934		0.0862564		17.9375		0.530127		0.495484		7.0654
0.988342		1.26525		5.36988		1.33622		7.14466		0.804843		0.307919		1.29737
23.409		0.0525938		12.3764		1.04416		52.5677		0.601404		2.17419		0.997979
0.533083		1.06239		2.27014		0.556883		27.1551		0.0920668		0.39545		0.183686
0.0324261		0.332091		15.5968		0.729396		23.3378		0.797418		0.132859		5.42814
0.0453966		0.99477		44.9483		0.133168		20.4984		0.377177		0.160993		1.48974
1.31909		0.824968		2.18529		0.133168		2.81829		0.29402		0.0109413		0.553951
0.140082		0.948187		1.84024		0.252716		41.8324		0.415785		1.17072		0.0101244
0.918304		0.870048		3.01679		3.27774		1.6099		0.464789		1.19729		0.530809
1.00131		0.778386		0.444976		0.00151325		23.7239		0.106916		0.515804		0.0940134
1.882		0.446294		0.784365		0.0590175		32.0866		0.0460331		0.817472		0.718834
8.29586		0.967722		0.906922		13.9977		1.07967		0.13513		3.68409		1.72694
0.255517		0.951193		1.2086		36.0869		1.64256		0.60289		1.40205		0.595895
0.320369		28.8213		1.05965		25.4971		3.64053		0.0178193		3.3199		0.585771
0.221793		15.9539		15.7137		28.6416		2.11516		2.33286		1.52084		0.368818
0.322963		30.8409		1.18032		37.6925		3.40231		0.598435		1.41455		0.130171
0.286646		41.9186		1.52348		0.434308		2.10363		0.0504882		25.2681		0.00289265
3.55778		2.807		0.00377093		1.67973		3.53487		0.188589		0.593957		0.169223
0.914412		24.2426		15.1198		0.718803		1.82891		0.439545		0.723689		0.603127
0.469528		68.3371		0.0961604		35.297		0.368855		0.325204		0.41108		0.215505
1.77435		0.211877		0.846587		0.653732		0.17098		0.196013		0.284474		0.00289265
7.00142		14.6315		0.279053		0.564449		0.92406		0.259866		0.650226		3.26007
1.51754		0.354631		0.463831		4.21294		0.184428		0.424695		0.301667		0.105583
0.172506		0.476348		0.64861		0.264822		34.7512		0.592495		0.797152		1.03703
0.256814		1.36293		0.733457		0.0393451		2.00949		0.528642		0.744008		0.130171
0.249031		0.356134		0.248885		0.0620441		3.66934		0.479639		0.350122		0.326874
1.02985		0.372663		1.24065		0.859537		0.54752		0.219772		0.240708		0.753547
0.0233466		0.100679		0.329961		0.390423		0.580178		0.0252441		24.3553		0.381835
0.907927		1.20064		0.944632		0.547803		2.85479		0.616254		6.56165		0.286377
0.341121		0.138246		1.05588		0.405556		5.5482		7.67719		20.8682		0.658089
0.269784		0.602572		0.273397		0.497866		0.263194		4.21577		16.5683		0.373157
0.128407		0.175813		0.446862		0.24061		1.14499		19.5167		25.5339		0.177901
0.841778		0.534952		0.130099		0.242123		0.935587		15.6603		0.192254		0.361587
27.7385		0.437278		0.693861		0.680971		0.497571		13.1433		3.46527		0.579985
12.5618		0.184829		0.89938		4.40664		0.232456		4.79639		23.6785		0.176454
5.039		0.374166		1.17655		0.299627		2.51859		2.09972		27.7581		0.0549617
23.3908		0.069123		17.2108		0.199751		5.01029		1.68987		22.1749		0.312411
14.8602		0.924145		0.20929		0.341999		0.368855		16.0271		0.558006		0.491758
3.92224		1.0143		0.34316		0.364698		0.49565		2.54521		5.89892		0.303733
33.295		0.709262		0.49777		0.127114		0.451464		3.62625		7.08527		0.130171
1.94426		0.374166		1.11433		5.79128		0.032659		12.6503		4.35151		0.438243
11.139		0.45531		0.116901		0.0272388		0.551362		7.87914		0.742445		0.164884
33.7853		0.144257		0.0980455		0.210345		0.676235		15.5237		0.362626		1.31328
30.1639		29.9528		2.09101		0.556883		0.159453		9.59574		0.198506		0.280591
0.821027		1.42604		0.0565648		0.696104		0.674314		1.52059		0.658041		0.0954588
6.66937		38.8441		0.311106		0.0862564		0.322748		0.653377		0.819034		0.00144632
5.29192		32.1527		0.124442		0.341999		0.299695		1.00977		19.0566		1.19468
28.732		14.8374		1.21614		11.0408		0.307379		1.97944		0.659604		1.61123
0.308693		9.01905		0.53548		26.172		28.4038		0.343024		0.0453283		0.697139
0.425429		14.2859		0.910693		27.3629		0.945192		0.29402		1.61462		0.12294
0.0933867		36.9853		0.989884		0.818678		0.224771		0.616254		30.1011		0.934341
18.3388		0.964717		5.18134		22.7005		0.580179		5.28791		0.307919		0.527918
0.347606		0.297529		1.61775		32.9862		0.439937		0.821177		1.85689		1.46949
0.793788		33.4706		0.137641		0.183106		0.559047		0.539037		0.351685		0.846113
0.295726		0.525936		0.262084		0.535697		0.514861		0.00296985		0.679924		0.79549
9.74854		24.1585		0.250771		21.9939		0.176743		0.504883		1.28951		0.83888
21.37		0.290016		0.465717		0.118035		0.316985		0.990461		1.04724		0.124386
12.9808		0.396706		1.51405		0.273902		1.11617		0.819692		0.487669		0.548166
0.269784		0.802427		0.458175		0.900395		0.56289		0.895424		0.126606		0.406424
0.263299		0.211878		0.237572		1.1743		0.0249747		0.375692		2.74158		0.849006
0.369656		0.632626		1.20483		0.606821		0.172901		0.0683076		1.11914		1.46226
0.503251		1.36443		0.578846		0.87013		0.864505		1.88292		1.15353		5.40934
1.62519		0.993268		2.0797		0.818678		0.11911		0.844936		0.326676		2.2563
0.599232		0.602572		0.32242		0.273902		1.0547		0.595465		0.776832		0.0564075
20.3116		21.3921		0.537366		1.22423		0.703131		0.320749		2.3727		0.697139
0.0518814		0.133738		0.312992		0.933687		0.39383		0.56428		0.0281347		26.8731
0.177694		29.245		0.220603		0.443388		0.53023		0.057913		0.550191		1.4449
0.304804		1.52071		0.571304		0.305681		1.05085		0.359358		0.225078		1.00521
1.78991		1.53724		1.22369		0.258769		1.08351		0.114341		2.0726		0.545273
0.23217		0.288513		1.05399		0.590175		0.126794		1.26221		1.54585		0.491758
0.858639		0.0180318		16.1889		0.850457		0.126794		0.44994		0.761202		0.341338
0.116733		0.611588		0.294137		0.432795		0.566731		0.945912		0.642411		0.28493
1.11934		2.07219		21.2514		0.166459		5.01413		0.809297		0.77058		0.30084
0.54735		0.0676203		17.1674		0.588662		28.9244		0.389057		0.00781474		1.84988
0.1751		0.0225401		5.27372		2.58013		9.81694		1.06619		1.89597		13.8227
0.579777		1.17659		0.812643		0.316273		33.6408		0.497459		2.52275		1.31184
3.03507		0.772374		7.40245		0.334433		8.66811		0.286596		2.65561		13.318
0.879392		0.734808		2.15512		0.786899		10.6738		1.77303		0.839354		26.8485
0.150457		6.10086		32.949		0.950333		0.305458		1.22211		0.422022		16.2627
2.30095		0.979743		26.2536		0.647679		35.8251		1.2236		1.87253		3.4452
1.10378		5.00541		10.4871		9.9225		16.4102		0.44697		0.304793		19.2856
0.142674		0.273487		9.25777		0.136194		7.867		0.510823		0.862799		2.7307
0.341121		1.07141		6.66333		0.192185		36.2362		1.38694		0.353248		5.12441
0.610905		0.354631		6.75007		0.718803		14.2874		0.325204		1.11132		0.419441
0.00518808		29.5471		3.42971		0.700644		17.7608		0.0415785		1.7553		1.08476
1.72766		17.2868		4.99279		4.22656		2.88745		29.8282		0.836228		2.28089
0.0765256		22.178		15.6779		21.3719		1.67138		4.16528		0.692428		1.33642
0.630361		18.7353		1.93075		38.8638		3.52718		0.463304		0.154741		11.4985
0.233467		27.3036		0.250771		1.7448		14.4814		2.46205		4.70007		9.18286
0.201041		1.42604		1.2218		20.0871		3.28896		1.98092		0.189128		9.89446
0.186773		0.32007		5.59803		0.62044		19.2324		0.148495		3.81851		2.22882
0.128407		13.18		5.69042		0.364698		26.2598		7.29853		9.08909		0.185132
0.173803		16.4663		1.88549		0.108955		37.8058		1.53098		24.0802		1.44779
0.299616		0.49438		1.21049		23.7523		1.89231		6.25758		17.2216		21.1977
0.566806		0.347118		0.32242		1.18186		0.253588		0.335599		27.6174		1.20191
0.172506		0.438781		2.46811		0.0938226		0.368855		0.601404		4.96579		4.28697
0.206229		28.8093		2.12307		0.455494		0.641655		0.604374		2.02414		0.987855
0.242546		0.503396		0.3639		0.818678		1.43316		4.4593		22.575		1.80215
0.0933867		1.09395		1.02948		0.0287524		0.44378		0.815237		2.03508		0.736191
38.1368		1.1826		8.56203		0.308708		3.30625		0.819692		6.07555		0.506221
3.38787		0.225401		1.82327		0.983625		4.33405		0.414301		44.4201		1.38271
35.4546		0.226903		1.22369		0.31476		0.745396		0.568736		10.7803		0.254557
26.7839		0.0706256		0.38464		0.190672		0.432253		0.365297		0.300104		0.754994
26.3545		0.78139		0.559992		0.108955		1.21607		0.0742474		23.988		0.928555
6.83539		0.431267		25.703		0.0181591		2.44559		0.528642		1.41143		1.61412
11.2466		0.847508		0.969144		0.776307		1.79241		1.71066		0.401702		7.88693
0.476013		0.335097		1.54799		0.0257255		0.199797		0.537552		1.31608		1.10067
0.0259416		0.293021		1.64981		0.505432		0.11911		0.366783		0.983154		28.7765
14.104		0.716775		0.493999		0.216397		2.58007		0.0683076		1.13321		0.261789
6.66548		14.2559		0.0773053		0.366211		1.17957		0.286595		0.526745		0.530809
5.46313		0.611588		0.867327		1.026		0.190191		1.11965		2.01789		0.295055
6.8328		1.58382		1.07473		1.28174		0.958641		1.0751		0.623654		0.634947
7.77186		0.414738		0.0641067		0.490299		1.44084		0.512308		3.62313		1.34366
6.55913		0.431267		1.48388		0.901908		2.97966		0.537552		0.282911		0.0940121
1.15826		0.486866		0.188549		0.6159		0.00384219		0.320749		8.44981		0.420887
5.08958		0.537957		0.241343		0.927634		0.643576		0.222742		0.428274		1.11658
0.913115		0.0766366		0.192321		0.201265		0.887559		0.797418		0.154741		1.3451
0.369656		1.02933		0.0565648		0.771767		1.34863		0.57913		1.24106		0.263235
5.18945		0.211877		0.0886181		0.193698		2.29766		0.166314		1.82094		0.228523
4.48776		5.9581		0.691976		0.167973		0.27472		0.29996		0.39545		0.509114
1.47214		45.4679		0.331847		0.0680971		0.925981		0.681592		7.43383		1.5823
0.341121		23.4132		2.64534		0.0605305		0.87219		0.757324		0.456408		1.74719
0.156942		18.2951		0.969144		0.632546		0.107583		0.473699		0.198506		0.0896735
0.695213		24.438		3.16009		0.177053		4.75286		0.124736		0.00468906		5.35727
0.433211		8.28424		0.248885		0.457007		0.635891		0.351933		0.0890935		0.967606
0.539568		0.281		0.339389		0.354105		0.868347		0.44103		0.728378		0.412209
1.60963		1.13151		1.80442		0.466087		0.591706		0.920668		0.522056		2.84641
0.588856		34.3631		0.405381		0.632546		0.472596		0.0846422		0.362626		0.762225
14.973		0.665685		0.812648		1.51327		0.399593		0.166314		0.171935		2.01621
0.0064848		1.07141		3.08844		0.62044		0.330433		0.057913		0.137548		0.399192
0.212714		1.54625		0.179122		0.0423716		0.267036		1.99874		2.84474		0.461385
0.149159		0.586043		0.188549		49.2887		0.766528		1.4508		0.0437652		0.471509
0.784708		1.09996		0.818304		4.37032		0.236298		0.810782		6.14745		0.0130173
6.46445		0.649155		0.405381		24.297		1.6829		12.3889		1.05974		0.445475
1.63168		0.117209		0.795678		23.9066		0.242061		0.470729		1.21605		1.50275
0.440993		0.443289		0.116901		25.1203		0.760764		0.026729		0.301667		0.477295
0.447478		0.912123		0.0339388		1.07442		0.852978		0.28511		1.49271		0.232862
2.09601		0.75284		0.47703		10.2857		0.509098		0.332629		0.650226		0.328321
0.509737		0.543968		1.14449		0.199751		0.128715		0.259866		2.25703		1.2887
0.0168615		0.32608		1.76294		0.47214		0.486044		17.7258		12.3856		0.0419441
0.320369		0.527439		0.0754194		0.488786		0.455306		9.12947		0.173498		0.060747
0.398191		0.0781392		0.876754		0.70367		0.25743		5.27454		0.745571		0.626268
0.470825		0.652161		1.01062		0.470627		3.73274		1.01868		0.234456		0.457045
0.418944		0.030053		0.888068		0.538724		0.720421		0.074247		0.792462		0.199596
0.496766		1.32386		0.599587		0.590175		4.78552		0.454394		0.96596		0.571307
0.44229		0.718278		0.486457		0.108955		1.76935		0.908789		1.38329		0.279145
0.952027		0.601069		0.439321		0.301141		0.566731		0.172254		1.18479		1.07464
0.249031		0.274989		0.116901		0.22699		20.604		1.31418		0.148489		0.821525
0.236061		0.102182		21.2061		0.266335		6.38005		0.932548		0.139111		1.53024
0.953324		0.333594		1.7931		0.680971		2.3553		0.106916		0.990969		1.03558
1.92351		0.0946684		34.7044		0.133168		34.3324		13.3645		0.245398		0.124386
0.505845		0.940674		36.4768		0.947306		33.9616		0.57616		7.96057		0.137403
0.293131		1.62139		1.28402		0.0862564		27.7237		0.406876		0.114102		2.47325
0.522707		1.04586		40.6625		0.679458		12.3932		0.239077		0.454846		0.626268
0.0181586		0.817459		26.823		0.249689		21.9142		0.72317		0.717436		0.341338
0.793788		0.293021		32.2457		20.6546		34.1038		0.755839		0.44703		0.879379
0.339824		15.9268		14.967		0.00453974		14.5756		0.221257		0.803404		0.613251
0.695213		28.1812		27.9487		1.45728		21.945		0.253927		0.387634		0.439689
0.138783		49.2171		15.5101		1.33319		18.7559		0.803358		41.2081		0.895289
0.0324261		23.8024		9.96672		0.177053		20.898		0.326689		34.351		1.66764
2.83533		0.625112		21.2156		0.243636		7.43859		0.601404		40.761		1.28291
1.98966		16.4678		2.29087		0.0862564		34.3766		1.22508		16.1212		0.817186
0.330745		7.79587		13.6001		0.431282		15.6956		0.179679		1.60994		0.279145
0.14008		0.0435776		5.59615		0.311734		1.31981		0.270261		30.062		0.222737
0.116733		0.183326		12.6535		0.0771769		2.81252		1.19241		21.8451		0.916984
4.38658		0.347118		9.12956		0.00302649		2.56086		0.262836		26.0481		0.137403
2.29446		0.255454		2.02313		0.556883		19.9739		0.86127		2.51494		0.0650856
1.15566		0.993269		0.495885		24.1397		1.65024		0.213833		45.6971		5.6017
0.00907928		0.19084		2.3644		21.1389		0.620523		0.0282143		56.5587		0.18224
0.866422		0.919636		3.03942		20.6531		5.45215		0.157405		10.2504		0.444029
0.054476		0.19084		0.269626		23.1772		1.72517		0.00445478		0.232893		1.27857
0.214011		0.0766366		3.85018		0.349565		13.4152		1.22211		0.0718999		0.151866
0.0103762		0.462823		0.414808		0.522078		4.5473		2.11011		5.66604		0.279145
1.14918		0.256957		0.609014		0.292061		9.68246		1.36467		1.89753		0.43535
3.11938		0.610086		9.97803		2.08226		0.781897		0.124736		5.963		0.0882272
1.98577		22.175		0.763625		1.26661		0.0249755		1.08847		33.2694		1.06596
0.114139		0.281		1.86475		14.821		2.10171		0.0742474		37.9663		21.8471
0.533083		0.790407		0.186664		0.234558		1.364		1.49683		1.08319		13.2297
0.00129702		0.0706256		0.0735342		0.735449		2.35145		0.264321		0.487669		8.85598
2.30354		0.249444		0.124442		12.206		0.987457		0.435091		1.82251		2.32428
25.1833		0.136743		0.463831		0.711236		2.23811		0.490033		0.351685		7.57307
45.7466		0.897097		1.21803		0.547803		1.60606		0.338568		0.428274		13.1213
20.5775		0.252449		0.546791		0.0605305		0.5821		0.792962		0.726815		0.935786
2.28019		0.240428		0.0131985		0.0938226		1.36976		1.94825		0.534561		2.14927
22.0756		0.928653		1.81384		0.0257255		2.66268		0.203438		0.78621		0.778135
11.4866		0.461321		1.11056		0.204291		3.03345		0.277686		0.250087		0.574203
22.5763		0.232915		1.17466		0.844404		0.818398		0.916214		0.908128		2.9491
8.08963		0.363647		0.220603		0.581095		0.253588		0.414301		0.779958		19.3406
40.1589		0.14576		0.345045		1.15916		0.468754		0.43806		3.32615		26.3018
0.87161		0.160786		0.207404		0.0105929		0.983614		0.316294		8.59048		9.65147
1.5331		0.115706		0.365786		0.573529		0.879875		12.8508		0.320424		2.58318
5.56689		37.1296		0.599587		0.349565		1.02012		6.61397		0.378256		23.3585
9.14412		31.8387		0.105588		1.04113		0.182508		13.6081		0.203195		6.9497
32.6413		25.6627		0.412923		0.281468		0.318906		11.0822		0.325113		16.7473
29.3844		4.84463		0.0565648		0.199751		0.601311		20.0498		1.05818		14.6515
14.0755		39.3821		0.0848472		0.190672		2.05368		17.8907		16.9981		2.2563
0.421537		24.6829		0.603357		32.8864		1.3275		1.53544		0.217263		1.31473
0.533086		0.764861		0.773052		18.0972		0.351565		1.5785		0.25165		0.730405
2.09212		40.0433		1.31419		21.8304		0.351565		11.7088		1.08631		4.90167
0.748391		25.559		0.0245123		48.2097		0.386145		18.1921		1.28482		35.5237
12.7823		1.37495		0.107473		10.6988		1.96147		1.33348		0.828413		0.96616
4.44884		0.718278		0.38464		30.5317		0.391909		1.23102		1.25825		0.792598
0.904036		0.0991764		0.0282824		1.5965		0.236298		0.969672		1.13789		0.396299
0.693916		0.880567		1.64792		14.9783		0.0576337		1.66611		8.38729		1.17877
0.588856		10.4256		0.0641067		39.3208		0.505255		2.21109		0.618965		1.28436
21.1339		0.234417		0.167809		1.14252		0.192112		0.625164		1.00035		0.798383
4.46182		0.347118		0.671236		0.538724		0.0480282		0.488548		0.131295		0.984962
0.791194		0.135241		1.2086		13.966		0.641655		0.528642		0.52362		0.46717
0.341121		0.321572		0.309221		0.750581		1.23336		0.822662		3.98576		2.78856
0.376141		0.954198		0.279053		0.464574		0.766527		0.228682		0.622091		15.4065
1.02596		0.183326		0.292252		0.158893		1.35631		0.57616		1.33328		2.27655
1.19328		0.265973		0.0754194		0.012106		0.0576337		0.0757326		0.740883		0.350016
1.58239		0.38769		0.196091		1.18489		0.476438		1.53247		0.437652		0.176454
0.644628		0.510909		0.109359		1.10166		0.610917		0.748414		1.34422		0.00289265
5.29711		0.912123		0.156496		0.118035		0.614759		0.359358		6.64606		0.256003
0.249031		0.459818		0.116901		0.390423		0.434174		0.335599		0.0797154		0.270467
0.390409		0.486866		0.199862		2.07015		2.06905		0.181164		0.17975		0.177901
0.256814		1.03534		0.443091		0.423715		0.509098		0.611799		0.315735		0.0289265
0.82362		1.28178		0.486457		0.505432		0.236298		2.28534		72.3751		0.428119
0.193259		0.692733		1.38207		0.267849		0.213245		0.304415		38.1476		0.381835
0.447478		0.342609		1.21991		0.446414		0.47836		0.950367		7.88086		1.62136
0.786005		0.0631127		1.38584		0.381344		0.424568		1.27854		13.611		0.0361588
0.00907928		0.371161		2.24562		0.261796		0.182507		0.739505		27.0031		0.232862
0.156942		0.00450795		10.8133		1.42399		1.71172		0.399451		42.0099		0.507668
0.230873		1.3479		1.66489		0.505432		1.39858		1.47753		2.21171		0.154759
0.116733		1.19012		24.3511		0.382857		2.12092		0.614769		26.281		0.310965
0.435805		0.256958		11.2866		0.738475		0.217088		0.699411		17.3982		0.60168
0.306101		15.4775		21.2853		0.260282		6.54911		3.46439		1.00347		0.10703
2.46178		15.7781		26.6439		0.0862564		0.44378		1.19984		3.45589		0.436797
1.12713		24.3508		11.2281		1.23483		16.977		0.234622		21.831		0.688461
5.4761		50.2629		0.51097		0.753608		8.17822		0.510823		17.8031		1.06017
0.0752283		0.336599		25.754		0.0938226		33.829		18.4861		13.8908		0.342784
0.660193		6.16697		6.06752		0.201265		7.44243		0.253927		39.1902		0.484526
0.82362		27.1308		15.9701		0.0378336		15.5688		0.552401		21.2058		1.23663
0.771738		8.05884		30.0472		0.61136		34.2901		0.527157		1.73185		0.0506224
0.193259		1.2382		1.67997		0.167973		12.6525		0.487063		57.4059		0.146081
0.129704		0.231412		1.76105		0.653732		3.4926		0.405391		0.126606		0.610358
0.981858		0.297529		24.1909		0.646166		5.49249		12.3845		1.93974		0.640732
0.0635548		1.74761		1.09924		0.316273		33.0164		16.1399		1.67715		0.406424
0.617391		0.165294		2.65855		3.82555		5.86904		1.25924		4.53282		0.0274808
0.150456		0.488368		0.382755		0.0242119		1.5465		17.8803		0.926885		0.948804
0.59145		0.165294		7.37605		0.334433		12.9887		30.3034		33.6695		0.415102
0.428023		0.288513		0.963487		0.562936		0.347723		6.24718		0.0343869		0.627715
0.342418		0.632626		0.260198		0.332919		13.5631		8.07961		0.828412		0.151866
2.25555		1.33137		2.79053		0.012106		0.117188		20.0394		0.0281347		0.412209
0.830104		0.49438		0.0829617		1.05929		1.86733		1.33348		0.112539		0.584324
0.115436		0.921139		2.39835		0.572016		0.372698		3.1674		0.720563		0.553951
0.0466933		0.0195348		1.34247		0.108955		0.451464		24.4408		1.72247		0.325428
2.03505		0.665685		0.816419		0.718803		0.453385		19.3014		0.236019		0.318196
0.024644		0.528941		2.58501		0.302653		0.182507		1.57405		0.983154		0.485972
0.675757		0.429765		5.82995		0.0317785		0.44378		23.0657		0.512678		0.302287
0.504548		0.27499		5.58483		0.0998757		0.653181		0.348963		1.09569		1.67198
0.00778219		0.791909		1.12375		13.2895		15.9088		1.1835		0.217263		0.201042
0.214011		0.371161		2.74339		25.1717		0.468754		1.08995		0.445467		1.99885
0.0648518		0.282503		0.0490229		8.97368		2.38219		1.17459		3.35898		0.485972
0.0648518		16.3957		0.173465		19.6226		4.49351		0.754354		0.0859671		0.866362
7.57471		0.297529		0.143297		28.7763		0.462991		0.504883		1.31921		0.28493
20.5412		1.61087		0.213061		1.35892		0.693525		0.390542		0.667419		0.279145
5.8691		1.06389		0.987999		0.965474		0.161374		0.812267		0.250087		0.134511
2.29835		0.47785		0.806991		0.0196725		2.89513		0.0430636		0.317298		0.420887
10.0404		0.395203		0.874869		0.101389		1.5004		0.173739		0.226641		0.707264
13.3219		0.829476		0.392183		0.270874		0.347723		0.295505		0.718999		0.54238
15.8771		0.470337		0.769281		6.90051		1.13538		0.72317		0.775269		0.195257
0.939055		0.330588		0.703289		0.746042		0.320827		0.537552		0.676798		13.4771
8.24268		0.912123		0.486457		1.22423		1.04701		0.700896		0.509552		0.600234
38.6466		3.63797		1.39338		0.423715		0.245903		0.335599		0.548628		0.00289265
10.9392		0.413236		0.801334		14.5713		0.297774		3.70198		0.661167		12.388
1.29574		32.3105		28.667		0.802032		0.560968		1.25181		0.951893		0.292162
5.91061		1.25022		1.15581		0.160406		0.758844		0.0846422		2.10698		0.429565
2.7199		14.6631		0.797564		0.111982		0.169059		0.0697926		0.886246		0.860576
1.28537		6.58171		1.36133		0.885262		1.25065		0.375692		0.0562694		1.15418
16.9095		0.534952		0.548679		1.30444		1.79625		0.577645		0.672107		0.120047
0.133595		30.8213		8.97872		1.00178		1.25257		0.151465		0.239145		0.309518
0.884581		0.49438		0.47703		0.440361		0.032659		0.0697926		1.83658		0.19815
0.583668		0.632626		0.456289		2.2578		0.370777		0.642983		2.15231		0.513453
0.221793		1.03534		1.52536		1.42247		0.0153687		0.160374		14.9833		9.5835
0.525301		0.0676203		0.0358247		0.497866		0.716579		0.170769		34.3119		1.31184
0.673163		0.38769		0.89938		0.702157		0.44378		0.026729		4.07016		18.5234
0.561618		2.8641		0.742884		0.399503		0.265115		0.926608		43.5276		28.5957
0.848264		0.583038		0.0452516		0.497866		0.883716		0.0445485		4.77666		18.4887
0.426726		0.108192		0.957831		23.2287		1.11233		0.0445485		0.445467		2.55859
0.595341		0.676203		0.592045		0.0726365		1.21223		1.09589		1.99757		1.00521
0.460449		0.674701		1.02194		0.638599		0.00384219		1.12559		1.20042		15.8505
0.474716		0.166797		2.15323		0.918554		0.622443		0.130676		0.556443		3.86898
0.193258		1.0113		0.435549		0.341999		0.655103		1.21914		0.567384		2.14059
0.223091		0.413236		0.465717		1.69032		0.541757		0.781083		0.0375128		11.3972
0.284051		0.91663		0.354473		9.81809		0.0864505		1.39288		1.90379		2.72926
0.361874		0.501893		0.116901		13.2759		0.391909		0.475183		1.33796		1.30461
0.421538		33.6869		0.00565639		39.4555		0.286247		0.00148493		6.32563		2.9303
0.291834		0.626615		1.5461		2.2351		0.297774		2.56302		0.104724		8.42208
6.0001		1.26675		0.895609		1.9612		0.274721		0.187104		0.361063		0.199596
0.216605		0.240428		47.5484		28.6719		0.403436		0.252441		0.403265		0.0896735
0.58237		0.102182		23.0916		12.5178		0.610917		0.170769		0.131295		6.30029
0.0583667		0.344112		47.2014		51.5783		0.420726		0.73208		0.223515		0.452707
0.33723		0.47184		20.401		17.3905		1.30444		0.859786		17.4514		0.373157
0.370953		30.5854		18.1102		36.7785		2.20737		0.154435		1.20354		0.796937
0.229576		28.6049		2.45114		0.596228		0.267036		0.187104		1.17853		0.146081
0.885877		10.6074		1.51594		0.233043		1.43124		0.365297		0.412643		0.507668
0.590153		21.5739		0.147068		0.292061		0.0653181		0.14701		0.387634		0.167776
0.53438		2.29008		2.48697		0.621954		0.0537914		0.203438		0.511115		12.197
0.734124		12.4632		0.475144		0.744528		0.528309		13.3631		0.336054		0.84322
0.465637		28.4126		0.135755		1.01692		1.06238		0.72911		1.56148		0.144634
0.476013		0.417744		8.48472		0.199751		0.697367		1.20281		1.40674		22.8422
0.380033		0.222396		2.1702		0.108955		0.676235		6.09572		0.115665		0.033266
0.0103762		0.297529		1.40846		0.242123		0.441858		15.2296		0.182876		0.309518
0.285348		0.0946684		0.627869		1.14252		30.225		0.166315		0.378256		0.387621
0.584964		0.0525938		0.631641		0.160406		20.9422		11.9553		0.854984		0.404977
0.411163		0.0525938		22.3092		0.102902		22.4541		2.32098		1.7678		0.640732
0.553836		0.109695		0.888068		0.62044		7.18692		1.83985		0.00937811		2.42552
0.0661492		0.395203		4.11415		24.2501		13.4632		1.50871		0.68305		0.477295
0.250329		0.199856		0.309221		0.00302649		46.8389		2.70409		0.520493		0.0347121
1.7069		0.159283		5.14363		0.223964		3.30433		0.991946		0.761202		0.775242
13.8666		0.470337		0.23003		0.217911		2.19584		0.439545		0.0125042		0.176454
0.236061		0.964717		0.920121		0.284494		15.7897		2.25415		0.0187564		0.137403
0.234764		0.405722		1.35378		0.903422		22.187		3.39905		1.42862		0.0983514
0.303507		0.969225		6.15613		2.23358		17.9779		0.334114		11.1117		0.0188026
0.360577		0.528941		9.34827		0.399503		17.8184		0.366783		1.06756		0.0838882
0.238655		0.764861		0.34316		0.979085		28.4211		0.58507		15.6398		1.31328
0.277566		1.16908		0.629755		0.127114		13.9973		0.100976		0.53925		0.665319
0.560321		0.338102		0.539251		0.0529646		2.30919		0.0920668		0.892497		0.232862
0.0155644		1.20665		1.28779		3.17938		5.22354		0.286595		0.173498		1.5823
0.0453966		0.453808		0.116901		0.423715		38.2726		0.230167		0.379819		0.18224
0.907927		0.444791		0.297909		0.0363182		0.972088		0.430635		0.0906565		0.0506224
0.00129702		0.100679		0.407266		0.299627		26.4692		0.544976		0.167246		0.0824419
0.518815		0.0030053		0.444976		0.154354		17.561		0.544976		3.72629		0.295055
1.80807		1.3479		0.49777		26.0524		15.2191		0.262836		0.351685		0.105583
0.581073		0.57853		1.82327		36.9934		1.53882		0.326689		0.0625215		0.215506
0.212714		0.453808		2.9244		22.2057		3.17946		1.42852		0.201633		0.12294
0.0713371		0.489872		1.08604		5.81095		4.73941		0.481123		0.304793		0.459938
22.6891		0.082647		0.0452516		20.1507		0.762686		0.181164		4.59535		0.0983514
10.8212		0.885075		1.20672		22.6809		0.205559		0.108401		0.789337		0.49899
18.2026		19.5889		0.848472		20.2097		10.9831		0.221257		2.17732		0.477295
13.8498		32.2038		0.394068		0.167973		0.662787		0.132161		0.0797154		0.397746
16.3855		10.654		0.00188546		0.811112		2.02102		0.699411		0.712747		2.4342
12.7862		0.419246		2.04765		0.538724		0.389988		0.448455		0.598645		0.548166
20.3843		11.1814		0.282824		0.844404		2.25924		0.0772172		0.139111		11.7675
23.9291		31.7365		0.47703		15.0086		5.49441		0.910274		0.232892		0.112815
4.50591		22.8076		0.00188546		4.17965		0.347723		0.417271		0.443904		0.374604
10.9924		0.715273		2.20414		0.720316		1.0912		1.54138		0.0265717		1.11947
25.8266		1.09545		2.0401		0.243636		2.24387		1.42852		0.709621		0.350016
9.34647		37.8584		0.518511		11.9064		25.0803		0.175224		0.532998		0.201042
6.18169		0.208872		0.867327		0.084743		2.88745		0.619224		0.456408		5.80853
2.54349		0.256957		0.444976		0.151327		1.63295		0.115826		3.32772		0.78392
1.32039		0.380177		0.20929		0.0363182		0.368855		0.0445485		56.9823		0.46717
1.46047		0.184829		0.0131985		0.143761		1.18918		1.45525		28.2457		0.61759
5.56819		1.30582		0.301679		0.242123		2.40717		0.0103948		17.8718		0.412209
1.00131		0.461321		0.23003		0.482733		2.44943		0.457364		27.0703		0.208274
0.425429		2.35018		0.0150837		1.05172		0.829925		0.114341		47.2961		0.807062
22.3493		0.241931		0.250771		0.950333		0.630128		0.45588		22.8329		0.138849
0.220497		1.15856		0.89938		1.6192		0.714657		0.276201		0.475165		0.0621936
0.496766		1.14955		0.918235		0.0181591		2.33032		0.163344		7.13842		0.413655
0.355389		0.527439		0.78248		0.0680971		0.681998		0.470729		1.32546		0.426672
0.578479		0.510909		3.47496		0.299627		0.624365		0.179679		21.5934		3.33383
0.136189		0.395203		22.4996		0.340486		0.714657		0.365297		23.0736		1.78045
0.361874		0.102182		16.9751		0.012106		1.81162		18.55		1.35203		0.12294
0.0363171		0.838492		13.057		1.00481		1.77704		1.92598		18.966		0.215505
0.770441		0.562		15.2084		1.19094		1.61758		0.176709		12.0511		0.179347
0.421538		0.4493		1.69129		0.0741501		0.184428		23.4295		1.98507		0.663873
3.70953		0.232915		13.8037		0.0771769		7.5577		22.4183		2.9307		0.141742
1.29834		0.330588		1.14261		17.0697		0.0653181		4.19498		0.650226		0.28493
0.687431		0.297529		19.8165		0.827758		1.34863		17.212		0.0969107		0.702925
0.505845		0.312556		4.72128		0.0363182		0.363092		1.3023		1.95849		0.879379
0.208823		0.082647		4.34418		27.0588		0.559047		11.0896		1.22074		0.214059
0.47731		23.7062		1.53668		0.36621		1.80778		3.62031		1.24106		0.286377
0.915709		25.3666		1.88549		5.63239		0.286247		0.14701		0.794026		0.245879
0.837887		2.0241		2.49828		20.4776		1.55611		11.8053		0.726815		0.600234
0.430617		22.9518		25.9915		44.1118		2.06713		8.21326		0.487669		0.652302
0.26719		8.88832		10.7209		0.340486		0.568652		12.1216		0.573637		16.7516
0.332042		14.5639		3.61826		16.876		1.21799		22.5534		0.478291		28.4337
0.75358		31.2496		0.478914		43.2689		0.804951		0.950367		0.145363		32.5399
1.58239		26.9835		1.10301		0.216397		1.11041		0.683077		1.03317		15.554
0.865125		35.9124		0.158381		0.62952		0.641655		0.770689		0.386072		16.4739
0.363171		10.9755		0.978571		15.3309		0.53023		3.35153		0.41108		16.0255
0.961106		0.566508		0.147068		32.5595		1.05278		0.366783		0.428274		24.0889
0.153051		2.87912		1.16146		2.30925		0.749238		0.803358		0.368877		0.185132
0.385221		0.205866		2.02879		1.61466		0.284326		0.472214		0.0562694		5.1866
0.216605		1.86482		17.9386		19.9994		3.07572		0.252442		3.44651		11.4319
0.0894958		0.347118		0.184779		1.2318		1.11617		0.705351		0.353248		27.7684
0.351497		1.52521		2.68871		0.201265		1.57724		0.406876		0.561133		31.9773
0.214011		3.02939		0.247		1.08804		0.624365		0.148495		3.46839		1.14551
1.18679		6.16247		1.02382		0.0771769		0.801108		0.343024		0.420458		2.60921
1.84958		0.031556		0.115016		0.426742		0.768449		0.375692		0.0218826		21.6735
0.405973		0.299032		3.44291		0.290548		0.795346		0.255411		0.225079		3.71567
0.679649		6.47352		3.48251		0.929147		0.424568		0.197498		0.353248		0.222737
0.738014		0.928653		0.592045		0.357131		1.47158		0.910274		0.472039		2.02199
0.787303		0.369658		0.601473		1.01692		0.203639		0.392026		1.23949		0.647963
1.19328		0.157781		0.107473		0.54175		1.19494		0.060883		0.284474		1.03558
0.160833		0.568011		0.148954		0.332919		0.378461		0.0712772		0.273532		0.925662
0.476013		0.069123		0.397839		1.38918		20.2044		0.779598		0.956582		20.1838
1.31001		0.554488		1.14638		0.0453981		1.76551		10.9129		21.9436		1.54181
0.453964		0.626615		1.6762		0.0544775		0.370777		0.308869		1.31921		1.39139
0.512331		19.6189		0.335618		0.441874		0.491807		0.27917		1.77562		0.768011
0.0609608		0.534952		0.837159		0.00151325		2.65691		0.224227		0.412643		0.0737639
5.24393		0.733305		0.0358247		0.522078		0.032659		0.0356386		0.131295		1.18745
0.0843059		16.2289		1.66489		0.918554		0.839531		1.15826		0.114102		0.0824419
0.961106		0.069123		0.258313		0.868616		12.2894		0.708321		0.242272		2.51954
0.108951		0.34862		1.13507		0.516025		31.2701		0.458849		0.250087		0.0318198
0.33723		0.135241		0.186664		1.01994		13.3653		0.950367		7.88399		0.593002
0.0946839		1.11649		0.248885		0.835324		13.2673		0.448455		8.3404		18.8734
0.131001		0.330588		0.0961604		0.373777		6.11686		0.552401		0.146926		0.112815
0.461746		0.485364		0.239458		1.42247		0.0979775		1.49237		1.92254		0.530809
0.116733		0.501893		0.971029		0.447928		3.71737		0.341538		0.970649		0.561183
1.09211		0.568011		0.671236		1.00178		0.950956		0.187104		0.829976		0.721727
0.0518814		0.277996		0.959716		18.356		15.4996		0.414301		1.28638		0.342784
0.0648518		0.273487		1.07662		12.1848		0.630127		0.139585		0.933137		0.862023
0.474716		0.285509		0.618442		18.3605		35.364		0.616254		0.509553		0.215506
39.0344		0.512412		0.938976		29.6313		1.18725		0.123251		0.140674		0.673998
13.7188		0.109695		0.754197		1.21818		0.0461067		0.883545		1.25669		0.318196
19.1482		39.1492		0.703289		8.99033		1.85004		0.0965213		0.0984716		0.552505
12.7992		24.5702		0.181007		16.5219		14.7811		0.317779		1.00191		0.286377
8.61882		20.1824		1.04268		11.6068		6.94294		25.5693		1.15509		0.383282
37.3897		13.6157		0.412923		14.9102		2.43406		7.47227		1.00347		1.08331
10.5657		0.335096		0.682549		0.687024		15.8954		2.02993		0.334491		0.0896735
25.9084		46.4957		0.00377093		0.921581		0.584021		4.58701		0.0578321		0.248772
4.60449		0.420749		0.950288		2.41063		10.5854		0.0504882		0.148489		1.12381
17.5801		0.223898		0.105588		0.249689		2.58776		6.19669		0.129732		0.0983514
1.01039		0.788904		0.714602		0.0680971		10.4413		1.63047		0.814345		0.445475
5.69401		0.118712		0.426121		0.258769		3.04306		0.552401		0.282911		1.94389
4.43847		0.19084		0.825846		15.0737		1.11617		1.26666		0.556443		0.516346
1.3139		0.632626		0.773053		0.192185		2.65691		0.706836		2.59309		0.68123
3.79384		0.649155		0.897495		0.841379		0.203639		0.310354		0.753386		0.7521
10.7356		0.347118		0.216832		0.803546		0.418805		0.57913		0.573637		1.52445
5.05197		0.270481		0.32242		0.242123		0.839531		0.997886		0.854984		0.287823
14.9458		0.592054		0.763625		0.258769		7.42322		0.43212		0.0718999		0.121493
0.474716		1.94897		0.693861		0.0802038		0.380382		0.917699		0.189128		0.517792
0.167319		0.150267		1.14072		1.23331		3.01232		1.56662		0.0718999		1.37548
0.286647		0.118712		0.147068		0.151327		0.568652		0.408361		33.9852		0.772349
4.96896		0.57853		1.58193		1.16219		1.34094		0.691987		4.26554		0.549611
0.587559		0.617599		37.8155		0.0196725		2.59544		2.35364		10.6349		0.555397
0.517518		0.0931657		27.7639		1.41339		0.24014		0.620709		24.3569		0.270467
0.763956		0.175813		15.8231		1.63433		0.870269		0.493002		29.4086		0.192364
0.293131		0.232915		33.213		0.00302649		0.484123		0.910274		1.38486		0.0954589
3.56167		0.503396		25.8275		0.423715		0.705052		2.30167		39.1636		0.295055
1.57201		1.55226		22.773		1.30898		0.535993		0.28808		0.956582		1.46226
12.0819		0.462823		26.5082		0.0620441		1.43508		0.742474		28.946		0.318196
0.242546		0.961711		26.8079		1.10166		0.326591		0.118795		1.79281		0.488866
0.708183		0.945181		0.188549		0.0696103		15.9203		0.200468		0.190691		1.21638
0.425429		0.704754		31.7027		0.977572		0.674314		0.259866		1.5693		0.190918
0.368359		0.249444		26.2819		21.3023		1.24681		0.381632		0.584577		0.137403
0.955919		0.381679		3.60129		0.242123		2.03063		19.4751		1.27857		9.7802
0.191962		1.25473		0.271511		0.862563		0.949035		15.4999		1.46457		0.238647
0.979265		28.7447		1.28968		23.6252		1.57916		8.87406		0.336054		1.28146
0.44229		26.3344		4.38566		0.457007		0.768449		13.963		0.165682		0.396299
0.482498		43.6467		1.4952		0.632546		1.47926		7.79747		14.4175		0.603126
1.0493		35.3669		4.86457		0.177053		0.560968		17.4244		0.701806		0.0433904
0.583668		1.28328		0.0131985		0.343512		2.01718		16.719		0.722126		0.302287
0.370953		28.2578		2.30784		0.270876		0.56673		18.3362		0.606461		0.12294
0.0596638		5.51331		2.54164		0.24061		0.0365017		3.02781		1.03473		1.72983
0.249031		5.26838		1.51028		0.216397		0.537914		12.6622		0.182876		0.862023
0.168615		30.9626		1.52725		1.17581		0.0576337		2.97881		0.450156		0.199596
0.348903		0.428262		0.558106		28.5705		0.0614759		0.73802		0.584578		2.60776
0.0830104		0.214882		0.147068		21.6836		2.4648		0.188589		0.540813		0.452707
0.376141		0.812947		1.50462		8.55754		2.00757		1.20429		0.248524		0.551058
1.0506		0.846005		0.558106		6.69319		1.36592		18.3436		0.44703		0.00867803
12.4373		0.00150368		0.629755		25.2338		1.73862		0.28511		1.00347		0.428119
0.272378		0.069123		0.250771		47.441		1.06046		0.29402		0.00156302		0.0882272
0.42024		0.207369		0.312992		1.68275		0.860663		0.310354		0.387634		24.0788
0.00907943		0.670193		0.652381		43.0646		1.02972		0.28511		1.56304		24.0643
0.662787		1.03685		0.51474		1.02448		0.0268957		0.659317		0.218825		19.4158
0.216605		0.396706		0.294137		5.64298		0.0249747		2.22148		0.584578		2.93753
0.507142		0.0270481		1.20106		0.935201		0.0518708		0.357873		0.198506		16.1673
0.329448		0.267477		0.631641		0.868616		0.977851		1.40476		0.650226		21.3944
0.287943		0.805433		0.759854		3.17484		0.213245		1.37209		0.625217		22.401
0.865125		0.608583		0.0527938		0.761174		0.676235		13.3853		0.346996		18.169
0.745798		0.198353		0.446862		0.325353		0.032659		0.317779		6.01302		19.0195
1.57071		0.86554		0.652381		0.720316		0.0787661		0.981552		0.779958		18.6261
0.322963		1.16908		0.429892		0.207318		5.74031		0.026729		0.137548		34.4607
0.145268		0.100679		0.795678		0.399503		2.18239		0.754354		18.8831		2.55136
0.351497		0.138246		0.329961		1.21667		16.0126		0.301445		0.0828418		0.98207
13.7292		0.446294		0.47703		0.24061		1.34671		0.0994916		0.772143		1.24241
0.293131		0.830979		1.01628		0.482733		16.2047		0.893939		0.125043		12.3026
0.405973		0.100679		0.329961		0.39799		9.8227		0.544976		0.301667		0.679783
0.350201		0.330588		0.301679		1.5511		0.378461		0.497458		2.26797		1.09055
0.263299		0.862535		0.235686		0.862563		9.65556		0.206408		1.38486		0.523578
1.98058		1.4621		0.280939		1.07593		32.0962		0.828602		0.0922199		0.286377
0.221794		0.485364		2.69814		0.373777		24.3137		0.959277		0.0500173		0.61759
0.319072		0.117209		0.250771		0.257256		0.864505		1.01571		0.386072		0.318196
0.738015		0.306545		0.929548		0.0453981		26.1811		1.48495		0.636158		0.412209
0.0194556		0.767866		0.0150837		0.0272388		1.5004		1.34685		0.073463		0.0882272
0.469528		0.422252		0.490228		0.522078		14.4641		0.464789		0.615839		0.754994
11.0975		0.276492		0.262084		0.945792		1.00091		0.213833		0.206321		0.364479
0.817134		30.8153		1.48011		0.556883		8.49136		1.0068		1.27232		0.626268
0.306101		25.6852		3.05073		0.0680971		18.3256		0.262836		0.773706		0.105583
0.0155644		9.27751		0.47703		0.655245		1.38705		0.181164		0.173498		0.948804
0.476013		0.608583		0.495885		1.29233		0.126794		0.626649		0.2157		1.05873
0.511033		4.26158		0.938976		0.614387		2.92203		0.743959		0.470476		0.571307
0.269784		21.616		0.0452516		0.257256		0.232457		0.292535		0.0984716		0.665319
0.142674		3.94001		1.09359		0.423715		28.1982		1.30082		1.15821		0.791152
5.60969		2.22847		0.605242		0.334433		0.05187		0.400936		1.34109		0.854791
16.964		0.208872		1.23877		0.390423		0.274721		0.0252441		0.17975		0.548166
23.1586		0.650658		0.137641		1.47392		4.26873		0.487063		0.196943		0.326874
24.0056		0.536455		0.292252		0.811112		1.78856		1.37358		0.0437652		0.493204
22.4219		16.2379		0.0754194		1.02751		0.0979775		0.907304		22.5297		1.13104
31.5505		0.960209		0.126328		1.05172		0.799187		0.0742474		22.2124		0.532256
12.5683		0.0871551		0.241343		0.942767		0.632049		0.163344		12.3934		0.0896735
10.0067		1.7446		1.06342		0.381344		2.4014		0.154435		3.59656		2.5557
20.1287		0.715273		1.41223		0.0756633		0.899088		4.34051		6.13182		0.0506224
11.5125		1.14053		1.45372		0.520564		1.31981		6.34667		29.8166		0.461385
15.6851		0.371161		1.19352		3.56072		1.13346		13.3794		2.23671		0.517792
25.9927		1.10897		0.897495		17.616		0.232456		0.997886		0.334491		0.295055
13.0703		0.223898		0.188549		34.8718		1.88654		2.5556		0.41108		0.0274808
16.8823		0.117209		1.17655		2.15036		0.096056		2.68627		1.25043		19.3565
31.0161		0.411733		0.247		21.2281		0.0845294		1.8354		0.840917		0.121493
16.2584		1.14955		0.691976		0.71275		0.409199		0.904334		1.62556		0.00433898
1.1842		0.880567		0.906922		13.686		0.328512		5.89228		40.5922		8.54502
0.376141		1.46811		0.740999		14.3972		12.397		9.95807		0.487669		0.313857
4.39956		1.03685		15.8702		1.02448		1.97299		8.66468		0.739319		1.22506
0.482499		0.216385		13.3927		4.90148		1.34863		1.10777		5.38312		0.144634
0.112841		1.42003		11.2621		0.158893		0.549441		0.236107		0.625217		0.0896735
0.487686		0.249444		1.48577		0.47214		2.68189		0.827117		2.28361		0.507668
0.0804164		0.806936		29.1837		0.447928		22.0622		0.268776		0.386072		0.885164
1.91184		0.341107		16.6131		0.340486		3.60787		0.423211		0.55488		0.969053
0.263299		41.9922		14.9124		0.101389		2.14397		0.683077		1.25043		0.341338
0.328151		38.9553		2.73774		0.529644		0.11911		0.100976		0.17975		0.389067
9.95737		20.1043		22.1036		0.671891		0.768449		0.221257		6.6148		0.701478
1.24905		15.3603		24.0212		0.242123		3.05651		1.33942		0.292289		1.21782
4.11032		2.14281		12.4876		1.94909		2.61273		0.179679		1.41143		0.144634
0.363171		25.4989		0.197977		0.920067		0.0979775		9.83037		0.0093782		0.759332
0.108951		35.5999		0.311106		0.201265		2.57238		8.2875		0.420458		2.49784
2.46697		2.71233		32.3607		0.845918		1.12578		0.812267		0.512678		0.0347121
0.426726		0.0510908		14.8426		0.249689		1.97876		0.513792		0.726815		0.390514
0.531786		0.641642		1.86852		0.85197		0.653181		0.601404		0.643973		0.753547
3.82627		0.240428		4.27253		0.122575		0.53215		0.415786		0.139111		0.0057853
1.36319		0.641642		1.28779		0.985138		0.353486		0.374207		1.04724		4.20019
0.178991		0.372663		3.17329		0.151327		0.215166		0.172254		0.937826		0.357248
0.199744		0.390696		0.537366		2.56045		0.238219		0.836026		0.2157		0.62193
0.460449		0.731802		8.38102		0.4676		2.06137		0.990461		0.225078		0.525024
0.675757		0.231412		15.1499		1.01843		0.434174		0.246502		0.193817		0.812847
0.831402		0.788904		8.47153		36.5848		1.12386		0.779598		0.498611		1.09488
0.356686		0.824968		0.793793		19.7618		0.0806877		0.0683076		0.03595		0.811401
0.538271		0.0390696		3.22042		14.7408		0.685841		0.59398		3.79663		1.96269
0.738015		1.10747		0.237572		20.3187		0.303538		0.57022		0.762765		1.14985
0.143971		0.240428		0.175351		35.9023		1.05085		0.179679		0.0453286		0.26902
0.156942		0.0796422		0.537366		4.12365		1.17765		0.990461		0.121918		0.932894
4.40993		0.891086		0.737227		21.3431		0.391909		0.351933		0.497047		0.948804
0.701698		0.232915		3.32601		0.505432		0.391909		0.991946		0.203196		0.339891
0.285348		0.306545		0.654266		4.08885		0.947114		1.13747		0.0109413		0.394853
0.186773		0.446294		0.190435		18.4498		1.10465		0.794448		0.0453283		0.0882281
0.123219		20.9924		0.254542		0.720316		0.22285		0.634073		0.403265		13.9139
0.929977		20.9848		0.284709		13.9977		0.916376		0.053458		0.250087		22.1682
0.865125		1.13452		1.05776		0.653732		1.14307		0.206408		2.03977		21.3987
1.58758		9.90863		0.147068		15.4823		6.50492		1.13747		0.550191		0.0216952
0.0531787		49.5432		0.484572		22.351		3.51373		0.121766		0.345433		27.5037
0.37225		0.501893		1.80253		25.5818		14.1568		0.812267		0.53925		0.721727
0.236061		0.568011		0.652381		0.0105929		37.2045		0.0356386		0.262591		1.93521
0.286646		0.354631		0.231916		13.8918		11.7016		0.0445485		0.454846		1.73996
0.250329		0.812947		1.60644		0.192185		2.61657		0.905818		0.0969086		19.5213
0.129703		1.78217		0.876754		0.110469		5.4483		0.7499		3.82008		4.52996
0.553836		0.102182		0.684434		0.125601		34.7704		1.32903		0.232893		29.0426
0.490281		0.658171		0.712716		0.298114		17.5149		0.273231		0.104724		2.48916
0.927383		0.150267		0.590159		0.30568		27.8909		0.0163345		8.45919		2.25919
0.69651		15.1049		1.0653		0.160406		1.52729		0.340053		0.522056		1.39283
0.767847		0.0736309		0.128213		0.842891		15.5957		0.812267		0.495484		2.11167
0.435805		0.306545		0.115015		0.523591		23.0381		0.187104		0.03595		15.2807
0.216605		0.214882		0.986113		1.026		0.128715		0.203438		0.959708		1.78479
1.14918		0.625112		0.763625		0.390423		2.95854		17.5179		0.448593		1.73851
0.404676		0.150267		0.492114		0.862563		18.3621		19.3786		0.0265717		1.17877
0.434508		0.117209		0.137641		0.910988		17.0154		13.4032		33.3163		0.48308
0.655005		0.223898		1.61964		0.511485		2.28998		19.4172		27.5127		1.3451
0.526598		0.805433		0.373328		0.372264		25.9563		0.317779		29.5165		0.128725
1.91832		0.347118		0.416694		0.71275		30.8014		2.21406		21.9357		3.69542
0.923492		0.163791		1.97223		0.547803		0.126794		13.3037		11.6962		0.341338
0.949432		0.757348		1.16523		0.0438848		1.39858		1.1939		16.7042		0.380389
0.503251		1.00228		0.507198		0.596228		1.8558		2.84962		29.4477		0.546719
0.0311296		0.036064		0.484572		0.608335		3.95175		0.421726		18.9753		0.662427
0.11803		0.437278		0.329961		0.602282		12.2318		6.23679		20.1929		23.8575
0.258111		0.232915		0.0527938		0.588662		0.0441858		23.4384		12.3418		0.169223
0.0648518		0.644647		0.11313		0.811112		1.42163		0.690501		7.68392		1.05005
3.80292		0.183326		9.6443		0.251203		2.30919		0.0593977		0.956589		0.183686
3.00135		15.4881		1.61775		0.201265		22.1198		3.00257		31.6891		0.404977
2.25685		15.6248		0.135755		0.118035		0.68392		0.625164		2.10854		0.760779
0.143971		12.5278		0.49777		0.0968491		0.643581		0.383117		1.67558		0.0506224
3.61614		0.844503		0.929548		0.687024		0.620523		0.172254		0.997222		0.295055
24.4959		18.4438		1.71768		0.216397		0.987457		0.277686		0.275095		0.374604
4.28931		0.805433		0.38464		0.31476		1.45045		0.148495		1.21761		0.736191
17.261		3.85286		1.95714		0.284494		4.0382		1.06025		0.834666		0.263235
22.0562		51.3088		0.137641		0.440361		6.8853		0.341539		0.495484		0.428119
23.0419		1.54776		0.158381		0.0771769		3.06803		8.08852		0.0875303		0.879379
16.0081		1.08643		0.350702		0.653732		0.0653181		0.399451		0.606461		0.190918
34.9137		0.862535		0.312992		13.5665		0.997063		0.699411		0.956582		0.121493
0.0791194		0.109695		1.02194		24.5891		3.33507		0.341538		0.495484		0.380389
7.78742		0.542465		0.539251		4.24926		0.662787		0.730595		0.0953456		0.78392
15.9069		0.49438		0.137641		0.0272391		2.33032		0.561311		2.03977		0.640732
1.31909		1.31334		0.188549		0.679458		0.662787		0.230167		1.28169		1.0674
1.14399		0.425257		0.414808		0.464574		0.877952		0.350448		0.207885		0.480187
1.39302		0.166797		0.486457		21.1979		0.768449		0.408361		1.14415		0.0433904
23.0224		0.38769		0.263968		0.953359		0.514861		0.0593977		1.4802		0.256003
0.649816		0.643144		0.948403		0.850457		0.378461		0.173739		0.0703369		0.256003
8.51247		1.00228		0.00188546		0.581095		1.65409		0.302929		0.351685		0.0578537
0.249031		0.871551		1.57627		1.09863		0.549441		0.350448		0.839354		0.153313
9.44115		0.629621		0.929548		0.674918		0.537914		0.246502		0.254776		0.137403
23.7579		0.36515		0.0584498		14.6015		1.1642		0.87018		1.42706		0.144634
0.0440992		0.664182		0.682549		0.596228		0.234377		0.173739		0.200069		0.655195
0.843075		0.830979		0.0961604		0.674918		1.20647		0.277686		0.573637		0.555397
6.89376		0.586043		0.0452516		19.9948		0.68392		1.26815		0.0718999		0.530809
0.129704		0.100679		0.876754		1.09409		1.03933		0.798903		0.847171		0.490312
0.439696		0.395203		2.72642		14.4895		1.71172		0.0193044		0.803404		0.192364
1.37875		0.0450802		1.35944		0.621953		0.153689		1.53692		1.93974		0.436797
0.0804164		0.862535		1.57627		0.267849		0.276643		0.201953		3.36679		0.587217
0.102466		0.380177		23.7553		0.0726365		0.345802		0.13513		0.41108		1.71681
0.361874		0.519925		15.265		0.284494		0.862584		0.0296985		0.081278		0.199596
0.511033		0.114203		53.6913		0.538724		0.733869		0.170769		1.11758		0.491758
0.0428025		0.256957		5.02295		0.267849		0.768449		0.28511		0.314172		0.105583
0.0168615		0.031556		1.4952		0.177053		0.386145		0.308869		0.736193		0.114262
0.115436		0.0435776		16.647		0.0363182		0.0576337		0.212348		0.445467		1.32051
1.45268		1.03534		19.0227		0.0363182		0.224771		0.381632		0.0718999		0.0506224
0.0453966		0.276492		7.41187		0.201265		0.904849		0.478154		0.165682		0.603127
0.128407		0.510909		3.60129		0.679458		0.474517		0.988976		0.659604		1.75442
0.236061		31.2902		1.12564		0.776307		0.4457		0.203438		0.131295		1.7602
0.313883		0.861033		8.2396		0.705183		0.977851		17.8625		0.473602		3.02142
9.25178		4.96633		1.49708		0.292061		0.568652		13.7907		0.87843		0.295055
20.8304		22.3132		24.287		0.0438848		0.242061		5.18841		0.156304		0.334106
22.5296		41.9607		0.527938		0.762687		1.60798		7.47821		0.412643		0.695693
0.326854		33.6268		0.292252		0.0877696		0.130636		4.24399		1.36766		0.215506
0.357983		3.78073		0.177236		16.0013		0.0307375		11.8737		0.951893		1.27279
0.0220496		1.61387		0.548679		15.6805		1.48311		0.193044		0.479854		0.201042
0.164724		0.133738		21.2137		11.7188		0.096056		0.228682		0.0890935		0.0274808
0.263299		1.32085		2.55484		8.03243		0.0537914		0.844936		3.22456		0.202488
0.603123		0.264471		0.578846		1.82349		1.3275		1.52653		1.8272		0.358694
0.448775		0.037567		2.39269		11.9548		12.4201		1.57701		2.85412		0.0882272
8.03516		0.207369		0.126328		21.098		1.54842		0.681592		0.150051		0.713049
0.573291		0.030053		0.177236		13.9175		17.8069		0.503398		0.995658		0.532256
0.425429		0.133738		0.197977		32.3113		2.37643		0.181164		1.03005		0.485972
0.356686		0.913626		5.4585		2.14128		9.83999		0.819692		1.28169		0.808508
0.356686		0.772374		0.0131985		21.5293		19.7472		0.0430636		0.0296981		0.263235
0.272378		0.518423		10.0949		0.741502		2.58199		0.74693		0.228204		0.39196
0.146566		0.356134		22.9766		0.792953		2.81252		1.07956		0.112539		1.5852
0.172506		0.166797		0.301679		0.084743		17.0634		0.350448		0.556443		0.571307
1.32817		0.683717		0.676891		11.4842		6.52221		0.221257		0.368878		0.16633
0.469528		26.145		0.280939		1.7902		7.22342		0.0593977		0.226641		0.112815
0.178991		52.0842		0.671236		9.62742		6.91988		1.03055		1.70059		0.0564075
0.320369		24.2156		0.629755		1.03356		23.4319		0.942943		0.384508		0.127279
0.448775		22.5131		2.92063		49.2055		12.4854		0.173739		0.900313		0.341338
0.80157		0.649155		0.888068		0.373777		0.0672396		1.81906		1.11914		0.276252
0.84956		4.51554		0.80322		0.497866		4.73173		0.296989		29.9041		17.7076
0.562915		17.7075		3.1714		0.868615		7.6038		0.942943		33.6711		13.4423
0.448775		0.100679		0.818303		0.299627		13.4286		0.999371		38.7963		18.007
0.455261		0.133738		0.654266		0.440361		2.33224		0.353418		3.68878		1.98294
0.0311288		0.748332		0.350702		0.381344		0.614764		0.351933		24.8446		10.729
0.635549		0.17431		0.507198		0.0907961		2.33224		0.0222742		8.37322		1.83397
0.872907		0.250947		1.25197		39.2088		2.42446		0.479639		1.77249		3.88489
0.215308		0.345615		0.541137		0.223964		6.24941		0.537552		23.702		4.56323
0.10506		1.09244		0.0641067		0.382857		0.462991		0.190073		2.01632		1.74719
2.05062		0.339604		16.0361		0.31476		0.535993		0.369753		1.07694		11.4854
0.365765		0.0525938		0.0245115		0.457007		1.40626		0.224227		12.3355		41.8399
0.291834		1.00679		1.09359		12.9793		0.276641		0.0980066		1.64901		0.640732
0.631658		0.192342		0.578846		0.823218		4.33982		10.1303		58.6032		13.6231
0.434508		0.847508		1.09359		19.9721		0.22285		1.59781		1.60681		2.18109
0.944244		0.109695		0.889953		0.127114		0.126794		4.75926		10.846		0.373157
0.498063		1.14203		8.89764		7.79939		0.0537914		0.0980066		0.428274		0.624822
0.0298319		0.290016		0.475144		0.118035		30.567		0.00148493		0.234456		1.54904
1.63038		0.90461		1.86475		0.202778		0.236298		0.123251		0.617402		1.15563
0.518815		1.04286		0.795678		0.94428		0.278563		0.0905819		0.479854		0.192364
0.468232		60.4135		0.543022		0.349565		0.758844		3.51042		1.18479		0.215506
0.285348		33.9169		0.735342		0.538724		1.71748		2.23039		31.8439		0.350016
0.291834		31.6463		0.179122		0.562936		4.81433		4.05094		44.7921		0.238647
0.411161		29.9723		0.774938		0.354105		0.0730033		1.23696		1.3239		0.553951
0.0155644		33.1159		1.05211		0.797493		0.831846		21.9817		0.811219		0.350016
0.128407		0.321572		0.797564		0.696104		1.4639		4.51573		0.923758		0.830203
0.114139		0.428262		0.527938		0.0862564		0.142163		1.47752		32.7708		0.428119
0.234764		1.22318		0.158381		0.820192		2.53204		9.08195		0.300104		0.0491757
16.9328		0.632626		2.20226		0.252716		0.382304		4.32269		32.4769		0.146081
10.6383		0.0601067		0.652381		0.337459		0.0979775		1.31121		1.36766		0.0578537
10.4412		0.223898		1.37075		0.77782		0.908692		15.292		0.487669		0.689908
29.8449		0.755845		0.197977		0.605307		1.04893		1.93043		0.190691		0.932894
28.6438		0.117209		0.0226258		0.275415		1.08351		13.225		0.828412		1.19324
7.00142		1.19613		0.167809		10.3462		0.516782		1.01274		0.462661		0.46717
6.96769		0.162288		0.218717		1.66762		0.0172903		0.267291		0.0609586		0.0101244
18.8953		0.764861		1.11433		0.40253		0.839531		0.697926		0.350122		1.17009
3.76141		1.13152		0.23003		0.9579		3.81343		0.359358		0.0906565		0.128725
22.5205		0.677706		1.06342		2.72086		0.357329		0.795933		0.198506		0.0824419
16.951		0.064615		0.158381		10.6065		0.549441		1.25181		0.464224		0.365926
0.726341		0.0901604		0.34316		29.8704		0.422647		0.222742		1.30827		0.0419441
0.421537		0.551481		0.0245115		27.7125		1.2372		0.228682		0.207885		0.318196
1.19587		1.24722		0.906922		0.286009		0.401515		0.163344		0.82216		0.144634
0.234764		0.790407		0.433663		20.7318		0.0461067		1.23251		0.775269		0.0506224
0.312586		1.0684		6.67276		2.17305		0.130636		0.261351		0.182876		1.15418
1.4436		1.37945		1.32927		1.21515		0.779976		0.488548		0.975338		0.128725
0.833996		0.47785		0.324305		3.49565		0.666629		0.699411		0.462661		0.138849
1.42285		0.102182		0.49777		16.3221		0.0979775		0.561311		0.412643		0.0752099
0.54735		0.993268		0.0867327		0.487273		0.243983		1.56514		0.0203196		0.27336
0.433211		0.354631		0.454404		7.58602		0.436095		0.59398		1.74748		0.0419441
1.29055		0.485364		1.52725		1.16522		0.132558		0.0356386		0.472039		0.079549
0.321665		0.510909		0.222488		0.364698		0.487965		0.132161		0.326676		0.250219
0.574588		0.127727		0.869213		0.55537		0.0787661		1.38694		0.00625208		0.734744
6.90285		1.87985		0.650495		0.440361		0.0653181		1.0558		0.292289		1.30316
0.788607		53.2638		0.650495		0.258769		0.63397		0.59398		23.1299		0.0520684
0.0817134		20.5836		1.16523		0.687024		0.852978		0.253927		0.345433		0.553951
0.166021		25.0331		0.53548		0.0771769		1.18725		0.148495		1.3364		0.322536
1.48122		14.633		0.0263969		0.127114		0.497571		1.35873		0.576763		0.610358
0.0376141		19.8263		0.571304		3.31557		0.933666		0.874635		1.79281		0.0188026
1.14139		14.4557		0.537366		1.54202		4.79512		0.286595		0.664293		0.404977
0.0440992		1.0098		0.0226258		0.130141		3.61747		0.634073		0.212573		0.177901
0.440993		12.2408		0.89938		0.101389		31.0396		0.0207893		0.0109413		0.64941
0.891066		31.1519		26.889		0.531158		9.22908		0.310354		0.243834		0.334106
0.124515		12.7787		12.9684		0.23607		2.72415		0.00445478		0.207885		0.578539
0.320369		0.506401		28.5294		0.538724		9.72473		0.650408		0.246961		0.00433898
0.687431		12.4271		0.120677		0.423715		21.9258		0.00593971		0.114102		0.0665319
0.328151		0.157781		23.4537		0.210345		14.0146		0.773659		0.545502		0.208274
0.256814		0.17431		1.64981		0.275415		24.3425		1.38249		0.719		0.361587
1.02077		0.510909		5.13419		0.251203		11.6286		0.0965213		1.24731		0.886611
0.320369		0.976738		9.62922		0.177053		22.0084		0.44103		0.336054		0.477295
0.680945		0.518423		0.23003		0.184619		11.4038		0.815237		0.965961		1.55627
0.507142		0.126224		15.527		0.225477		33.9424		1.16272		0.2157		0.757886
0.469528		0.0345615		9.75554		0.163433		9.86881		1.01125		0.284474		0.439689
0.44229		0.0270481		4.89474		0.579582		7.29257		0.0460331		4.73133		0.769457
0.180289		9.00552		2.11364		0.770254		33.2316		0.390541		0.243835		0.588663
0.351497		0.698743		1.38207		0.234557		2.62425		0.43806		0.214137		0.319643
1.28277		0.282503		0.228145		0.0272388		1.23528		0.543491		0.23133		0.552505
0.223091		0.339604		0.0905032		0.292061		1.33326		0.196013		1.02379		0.960374
23.6749		0.249444		1.86664		0.323839		1.86157		0.292535		0.753386		1.09199
0.281457		0.018032		0.303565		0.77782		14.4065		0.163344		1.02692		0.368818
0.453964		3.37651		0.78248		0.233043		2.99887		23.9077		0.475165		0.396299
1.23737		0.839995		0.260198		0.761174		32.7628		8.1301		39.1386		10.1591
0.531786		1.5748		1.23688		0.579582		2.03639		9.12947		1.13008		0.339891
0.448775		0.279497		0.0754194		0.284494		0.232456		7.24358		40.8204		0.229969
0.328151		0.362145		0.444976		33.4902		5.04871		0.430636		1.32702		0.214059
2.09342		0.665685		0.465717		15.1281		0.893322		0.43212		3.83727		0.616144
0.461746		0.98876		0.6109		9.96639		0.455306		9.99519		0.640847		0.253111
10.5929		0.610086		1.05022		42.827		24.3963		0.951853		1.41768		4.7715
0.223091		0.166797		0.784365		8.668		0.0672396		11.5217		0.922195		14.1641
0.249031		0.166797		0.597701		5.50376		0.328512		9.95213		27.1188		24.0788
1.74582		0.69123		0.299793		3.49414		2.58391		6.09126		0.969086		0.516346
0.73153		13.7991		1.49519		0.562936		1.0643		9.275		0.250087		15.1158
0.207526		0.979743		3.09598		4.03135		1.36976		12.7008		1.73341		16.484
26.9771		0.437278		0.733456		26.7955		15.1711		0.252441		25.8637		4.49091
0.605717		0.17431		0.518511		39.9518		6.25518		1.06322		1.72873		4.35784
1.0493		52.4418		0.167809		0.612874		0.35925		1.86658		2.21327		2.06972
0.0259404		53.5478		2.00616		0.0514511		0.537914		0.121766		0.103161		5.1273
0.521409		22.4364		0.3639		12.4935		0.109504		8.71071		0.0500173		20.2113
0.690025		32.9191		0.148954		0.753608		0.220929		0.779598		1.70059		2.22737
0.482498		38.6067		1.38018		0.184618		0.933666		0.730595		3.967		1.00376
0.368359		28.0144		0.335618		11.9079		2.947		0.123251		0.104724		0.79983
0.0453966		7.22936		0.0641067		1.46636		0.587864		0.181164		0.529871		11.4782
0.278864		0.542465		0.465717		0.71275		1.49656		0.115826		0.506426		5.32256
0.440993		0.231412		0.335618		3.13247		12.9138		0.72317		0.693991		1.98294
0.131001		0.231412		0.169694		0.416149		0.484123		0.270261		0.164119		3.31792
2.86386		0.157781		1.09736		0.084743		0.457227		0.29402		1.04099		9.02954
0.0531787		17.5257		0.558106		0.111982		0.55713		0.366783		0.475165		5.15044
0.201041		25.4057		0.103702		1.18338		2.20929		0.057913		0.0375128		0.885164
0.0726341		0.290016		0.0659926		0.892829		0.413042		1.21914		0.94564		0.0896735
0.750986		5.77928		1.12375		0.373777		0.745396		0.497458		0.89875		6.47819
0.453964		2.1353		1.39338		1.49662		1.46197		0.253927		0.515804		6.98875
32.5803		0.312556		0.691976		0.23607		0.610917		0.026729		0.248524		1.86579
18.8019		1.1766		0.34316		1.16068		0.163296		0.659317		0.00312604		0.420887
13.0482		0.985754		1.96657		1.73572		0.726184		0.942943		0.167246		0.238647
2.25166		0.716776		0.456289		0.641626		0.17098		0.0178193		0.110976		0.247326
8.61882		0.223898		0.712716		0.0817167		0.768449		0.0757326		0.275095		10.541
21.501		0.0586043		0.650495		0.137707		1.04125		0.173739		0.370441		0.461385
0.0661492		15.736		0.394068		1.1743		1.45237		0.527157		0.481417		0.941572
28.7839		0.788904		0.3639		0.671891		0.622443		0.246502		0.0890935		0.61759
[truncated: 5,491 more rows]

## Sheet: Figure 3K-M Ps-Lz
Figure 3K-M
PS-Lz
oocyte 1		oocyte 2		oocyte 3		oocyte 4		ooctye 5		oocyte 6		oocyte 7		oocyte 8		oocyte 9
0.966814		0.870047		0.458175		1.29542		1.07207		0.264302		0.282026		0.576527		0.207441
2.22598		1.55095		0.338177		1.97069		0.54348		1.89344		0.556053		0.135534		0.135635
0.323126		1.65309		0.596355		0.454774		0.774273		1.01821		1.37413		1.28252		0.236695
1.14889		0.888961		1.33089		1.11626		0.503774		1.00738		0.242024		1.17126		1.39358
1.30276		0.888961		0.261814		0.606365		0.55837		0.251303		0.526049		0.27916		0.819126
0.225675		0.991097		0.159998		1.20446		0.0719677		1.49049		0.0140013		0.345917		0.42552
0.756526		0.0453935		2.54178		0.55951		0.880983		0.877395		0.820077		0.445038		1.5106
0.407754		0.870047		0.578174		0.50163		0.0421879		0.298964		0.278026		1.31489		1.26592
0.618043		1.25968		0.0618172		0.471312		1.12667		0.463611		0.780073		0.75252		0.866997
0.464173		0.764129		0.141816		0.859936		0.801571		0.428949		0.572054		0.356031		1.0638
0.100015		0.109702		0.618173		1.05563		0.260573		0.912058		1.62415		0.532023		0.787212
0.602656		2.23186		0.636355		0.4217		0.868575		2.14041		0.118012		0.455153		0.627642
0.548802		0.53716		0.0218178		0.587072		0.0173715		1.12653		1.38013		0.465267		0.0345736
0.197466		0.14753		1.82907		0.0468554		0.191086		0.16898		1.60015		0.455153		0.337756
0.674462		0.332888		0.439994		1.47457		0.612966		0.545935		0.190018		0.190153		0.10372
0.646252		0.870047		0.596355		0.18191		0.627856		0.511272		1.0541		0.586642		0.787212
0.646252		0.438806		0.894533		1.05563		0.409471		0.712748		0.494046		0.730268		0.353714
1.03862		0.435024		0.952714		1.85217		0.910763		0.0151649		0.650061		1.12676		0.138294
0.210288		0.105919		0.378176		2.1526		0.734566		1.60964		0.880082		0.554275		1.00795
0.141047		0.0643077		0.301814		1.1769		0.330059		0.0389952		0.586056		0.598779		2.03718
0.577011		1.96328		1.17089		0.545729		0.315169		0.545935		0.880082		0.420764		1.3856
0.910395		0.559856		0.618173		0.0165371		1.27556		0.829734		0.816076		0.0343893		0.949441
0.0153869		1.17646		1.33089		0.545729		1.00507		1.16119		0.0700069		1.49088		0.728703
0.564188		0.310191		1.07271		0.0937109		0.18116		0.16898		1.80617		0.234657		0.26595
0.156434		1.42612		0.0836352		0.31972		0.315169		0.33146		1.24012		0.323664		1.0638
0.00256445		1.49043		0.836352		0.622903		1.12667		0.145149		0.290027		0.732291		0.454775
0.602656		1.59256		0.578174		0.512654		0.16627		0.0129984		0.838079		0.544161		0.558495
0.0153869		1.26346		1.84725		1.05287		1.55847		0.142983		0.346033		0.633169		0.656896
0.728316		0.476635		0.283632		0.904036		0.0148898		1.24135		1.0561		0.443016		0.627642
0.900138		1.11593		1.11271		1.28164		1.13907		1.58581		0.138013		1.61428		0.627642
0.674462		0.435024		0.894533		1.71712		0.434287		0.41595		0.878083		0.113282		1.1755
1.27455		0.435024		0.458175		0.468555		1.18126		0.474443		0.706067		0.530001		3.15683
0.995024		0.0226968		0.101817		1.2651		0.518663		0.558933		0.572054		0.598779		2.76588
0.3539		1.79684		0.934532		0.361063		0.816461		0.381288		0.312029		0.234657		1.28986
0.366723		1.83845		0.756353		0.873717		0.640264		0.262135		2.1142		0.697901		0.148932
0.728316		1.09702		0.538174		0.380356		2.23596		0.285966		2.1102		0.20229		0.438817
0.0435963		0.748997		0.658173		1.14658		0.436769		1.05287		0.0360033		0.566412		0.555835
0.00512891		0.374499		0.00363626		1.55174		0.275463		0.0714914		1.0441		0.378283		2.23664
0.687284		0.620382		0.439994		0.31972		1.85627		0.402952		0.394037		0.147672		0.135635
0.589833		0.457721		0.934532		0.603609		0.153862		0.688918		0.348033		0.145649		1.39624
0.169257		0.661992		0.338177		0.07993		0.749456		1.73963		3.43232		0.653398		0.960079
0.630865		0.748997		0.578174		0.7552		0.518663		0.333627		1.26812		0.311527		1.09039
1.40021		0.771694		0.341813		0.454774		0.746975		1.75046		0.0720066		0.0262978		2.0026
0.979637		1.34668		0.203633		0.722126		0.250646		0.309796		0.00800063		0.323664		2.05579
0.91296		2.15242		0.399994		1.23478		0.667562		0.745244		0.792074		0.301413		0.393606
1.52844		0.703603		0.00363626		0.722126		0.908281		1.3735		0.378036		0.0465267		1.03455
0.589833		0.0643077		0.381813		0.846155		1.42446		0.511272		0.106011		0.420764		0.832423
1.66692		1.21807		1.07271		0.485092		0.0322614		0.688918		0.570054		0.178015		1.56113
1.33097		0.767911		0.498175		1.35605		1.01996		0.134317		0.368034		0.48752		1.58772
0.0153869		0.84735		0.578174		0.0771737		1.88605		0.322795		0.224021		0.873894		1.11965
0.351336		0.643078		0.519993		0.452018		0.977767		1.24352		0.362034		0.697901		0.888273
1.14889		0.748997		1.62907		0.636684		0.761864		0.582764		0.616058		0.841527		0.393606
0.618043		0.0491767		1.49089		0.424456		0.0868579		0.0389952		0.672063		0.0141603		0.523921
0.60522		0.911658		1.33089		1.78051		1.47906		0.086656		1.69816		0.301413		1.23667
1.4156		2.0692		0.145452		0.7552		0.816461		0.0996547		0.832078		0.368168		0.223398
0.897573		0.109702		1.33089		1.44701		1.11426		0.333627		1.71016		0.598779		9.12474
0.323126		1.46773		0.0218178		0.00826849		0.54348		0.0498274		0.930087		0.388397		1.15156
0.451351		2.39452		0.163634		0.454774		0.895873		0.558933		1.65616		0.764657		2.76854
0.700107		0.249666		1.05453		1.55174		0.950469		0.452779		3.05029		0.323664		0.0212757
0.966814		0.332888		0.479993		0.920573		2.14166		0.0628259		1.22012		0.499657		1.00529
1.73873		0.476635		0.439994		1.67302		1.82897		0.511272		0.756071		0.333779		0.664876
0.0307737		0.624164		1.98543		0.694564		1.64285		1.52732		1.28612		0.962902		1.1755
0.938605		0.53716		1.92725		1.05563		0.0446695		0.498274		0.940089		0.27916		0.79785
0.451351		0.665775		0.498175		0.154347		0.0322614		0.203642		1.94218		0.224542		3.69405
0.730881		1.61526		0.221815		2.01754		0.57326		0.641257		3.01828		0.378283		1.56911
0.341078		0.109702		0.418176		1.44701		1.96546		0.439781		1.69016		0.214428		2.87226
0.0871926		3.22296		1.21089		0.529191		1.45176		0.110487		1.0361		0.212405		5.18071
1.37457		0.998663		0.00363626		0.542973		0.655153		0.322795		1.1061		0.950764		0.648918
1.21813		0.0491767		0.181815		1.14383		0.950469		0.545935		0.0140013		0.400535		1.10635
0.225675		0.476635		0.199997		1.05563		0.655153		1.71579		2.42623		0.94065		4.31903
0.910395		0.438806		0.458175		1.45252		1.54606		0.405118		1.60815		0.0586642		0.236695
0.112838		0.0870047		0.716354		0.485092		0.451659		0.121319		0.326031		0.400535		3.35097
1.10786		2.08811		0.876351		0.363819		0.18116		0.0974884		0.422039		0.896146		0.656896
0.212853		0.684689		0.163634		1.14658		0.640264		0.840566		0.720068		0.0141603		0.715405
0.661639		1.4299		0.95635		0.0771737		0.424361		0.851398		0.650061		0.222519		0.42552
1.73616		0.400978		1.76725		0.438237		0.761864		0.487442		0.238023		0.519886		2.35632
0.91296		0.0680905		0.0218178		0.802056		0.397063		0.320628		0.934088		0.178015		0.598387
0.812944		0.105919		0.418176		0.26184		0.436769		0.119152		0.0480042		0.797024		1.86697
0.238498		1.96328		0.894533		0.713858		0.478957		0.110487		1.0221		0.388397		7.47851
0.853976		1.22185		1.11271		2.86094		0.652672		0.463611		0.792074		1.67901		0.117017
0.141047		0.4842		2.62178		2.03132		0.828869		0.511272		1.13211		1.07416		1.31113
0.648817		2.19025		0.778171		1.67026		1.33016		0.121319		0.966091		0.432901		0.555835
0.928347		0.60525		0.479993		1.13004		0.357356		0.227473		0.202019		0.12542		0.0345736
0.394932		0.915441		1.92725		1.47733		0.545961		0.0151649		0.380036		0.356031		1.00263
0.158999		0.208055		1.17089		2.50815		0.518663		0.428949		2.20021		0.950764		7.35884
0.60522		2.02381		0.738171		3.21098		1.15645		0.652089		0.194018		1.56977		1.19412
0.448786		1.03649		2.14542		0.440993		1.25075		1.31284		0.692065		0.356031		1.45475
0.00769336		0.563639		3.69086		0.7552		1.26067		0.935888		1.26212		0.697901		2.74726
0.0153869		2.02759		0.974532		0.27562		0.548443		0.829734		0.246023		0.742405		0.0611685
0.243627		1.69848		1.05453		1.98722		1.38724		0.203642		0.572054		0.774772		2.79247
0.266707		1.4299		0.974532		1.6868		0.697342		0.405118		0.378036		0.94065		0.523921
0.60522		1.55095		0.159998		0.529191		0.940543		0.617426		0.944089		0.27916		0.486688
0.269272		2.12972		0.559992		1.73365		0.712232		0.19281		0.386036		0.311527		0.755297
0.938605		1.18024		2.2436		1.49386		0.220866		1.30201		1.56615		0.422787		0.164889
0.689849		1.55095		0.81817		1.32849		1.84634		2.12958		3.07229		1.50302		1.45209
0.841154		0.14753		0.381813		1.32849		0.0198528		0.688918		0.21402		0.378283		1.45475
0.75909		0.892744		2.30542		0.708345		0.69486		1.06804		0.920086		1.01752		0.122337
0.435964		1.56987		0.676354		0.512654		0.272981		0.829734		0.344032		0.831413		0.510624
1.23352		1.4299		0.261814		0.0330743		0.464067		0.322795		2.79026		0.180038		0.728703
1.06426		0.0680905		0.538174		0.515411		0.16627		0.72358		0.162015		0.432901		8.41998
0.112838		0.105919		0.716354		1.02531		0.640264		0.901226		0.832078		1.07214		14.1937
0.351336		1.80062		0.738171		0.515411		0.0992654		0.712748		0.800075		0.742405		1.44677
1.76437		1.1008		1.49089		1.86595		0.789162		0.238305		1.20211		0.663512		5.05571
1.2207		1.82332		1.70907		0.589828		0.57326		0.166813		0.504047		0.244771		1.36166
0.13079		1.49421		2.00724		1.25132		0.518663		0.688918		0.876082		0.884008		2.21536
0.756526		0.423675		1.46907		0.27562		1.78926		1.29118		0.412039		0.497634		5.89877
1.76694		1.53582		1.62907		0.212228		1.03236		0.41595		0.660062		0.101145		1.01061
0.761655		0.132399		1.73088		0.289402		0.30276		0.132151		0.920086		0.697901		7.51575
0.984765		1.77792		0.225451		0.443749		0.682452		0.00216637		0.190018		0.420764		0.904228
1.05144		0.684689		0.519993		1.20998		0.809016		0.0606594		0.00400031		0.212405		6.35088
0.671897		1.92545		0.81817		0.214984		0.0173715		0.864397		0.778073		1.22588		1.29518
0.3539		1.63418		0.95635		0.934354		0.00496321		0.628258		1.59815		0.730268		0.946782
0.602656		0.0302621		0.519993		0.678027		0.506255		0.524271		0.178017		0.621031		0.31914
1.51305		1.92545		0.519993		0.242546		0.804052		0.782073		1.47014		0.985154		0.247334
0.784735		0.128615		0.279996		0.361063		0.18116		0.818902		0.614058		0.499657		0.484032
0.464173		1.09702		1.46907		3.87247		0.789162		1.16119		1.60215		0.234657		1.2872
0.476996		0.84735		1.27271		1.01428		1.20608		1.1482		2.94628		0.0708019		3.46001
0.687284		0.295059		0.81817		0.768982		0.354875		0.686751		0.42404		1.43626		3.16746
0.0589833		0.253449		0.934532		2.42271		1.00507		0.816736		1.22212		0.301413		10.1513
0.561624		2.31508		1.33089		0.589828		0.18116		0.758243		2.95428		0.708016		5.38283
0.589833		0.476635		2.00724		6.76649		0.220866		0.498274		1.13211		1.39176		1.70474
0.730881		1.18024		0.185452		3.38738		1.60314		0.877395		0.876082		0.928512		2.48663
1.79258		0.888961		0.538174		0.485092		0.248164		0.866563		1.19811		0.0788932		5.86686
0.210288		0.0945707		0.501811		0.785519		0.0471516		0.00433275		1.17011		0.643283		3.1063
0.392368		4.19514		0.0436355		0.245302		0.54348		1.0767		0.796076		0.123397		0.694128
0.784735		0.0226968		1.25453		1.36983		1.34505		0.405118		1.35613		0.321641		0.513285
0.294917		2.60636		0.105453		0.981209		0.630337		0.16898		0.172016		0.323664		7.98648
0.995024		1.88384		0.141816		0.680783		0.143935		0.240472		1.39413		0.566412		0.614343
0.197466		0.351802		2.59996		1.09973		2.56354		0.535103		0.270025		0.56439		4.76316
1.4156		1.55474		0.636355		1.62616		1.06214		0.134317		0.344032		0.886031		3.7233
0.63343		0.397196		0.814534		1.52418		1.69744		0.582764		1.43614		0.256909		5.57697
0.61035		0.355584		0.00727251		1.01153		0.421879		0.961885		0.312029		1.01752		0.537219
1.05657		0.559856		1.31271		0.7993		0.57326		0.21664		0.618058		1.30477		0.47871
0.774477		0.767911		0.85817		1.23754		0.801571		0.771241		0.422039		1.15103		3.18342
1.54383		0.105919		1.07635		0.487849		0.265536		0.522104		0.466044		0.0343893		2.28717
0.900138		1.57743		1.27271		0.0192935		0.737048		0.383454		0.84808		0.354008		1.484
0.117967		1.24076		0.679991		3.63268		0.0868579		0.121319		1.75416		0.677673		0.752638
1.87977		1.38451		1.35271		11.1351		0.0843757		1.68113		0.360034		0.0586642		0.593068
1.13607		0.14753		1.01453		8.15286		1.6354		1.03121		1.98419		0.343893		1.38028
0.369287		0.457721		1.66907		9.13958		0.67997		0.227473		0.986093		0.544161		0.351053
0.476996		2.14864		0.99635		1.57931		0.369765		0.333627		0.0500049		0.774772		1.77389
0.800122		1.47151		0.836352		1.91281		1.53366		0.970551		0.870082		0.608894		1.23933
1.1771		0.540942		0.458175		0.667002		0.397063		0.142983		0.244023		0.586642		1.15422
0.392368		1.20293		0.439994		0.7552		1.42446		0.344459		0.0840084		0.420764		2.8696
1.18993		1.4753		1.07271		1.06941		0.260573		0.0281634		1.55415		1.14901		0.683491
0.687284		0.192924		1.72725		1.24029		0.111674		0.203642		0.200018		0.0141603		3.36693
0.969379		2.54962		1.58907		1.46355		1.63044		0.795072		0.0600056		0.27916		2.08505
0.112838		1.20293		1.15271		0.994991		0.992657		0.959719		0.376035		0.267023		1.40688
0.128224		1.28616		0.101817		0.471312		0.493847		0.463611		0.822078		0.732291		4.00787
0.13079		1.73631		0.105453		0.482336		1.84634		0.0281634		0.650061		0.445038		4.88018
0.730881		0.805739		0.85817		0.245302		0.898355		0.818902		0.626059		0.94065		7.56362
1.26173		1.25968		1.21453		0.0496116		0.178678		0.925056		0.678064		0.400535		4.9839
0.171821		0.888961		0.756353		0.31972		0.707268		0.309796		2.67025		0.962902		0.396265
0.225675		1.28237		0.359995		0.289402		0.630337		0.0389952		0.21802		0.323664		1.71804
0.47956		0.680907		0.301814		0.0330743		0.965359		0.558933		0.158015		0.400535		0.643599
0.548802		0.544725		0.799988		1.29542		3.16161		0.21664		0.910086		0.311527		1.14359
0.60522		2.17134		0.599992		1.06941		0.915727		0.439781		0.0480042		1.17328		0.178186
1.30276		0.828436		0.99635		7.18543		0.640264		0.593596		1.91418		1.11664		0.973377
0.659075		0.813306		0.99635		4.05438		0.034743		2.14258		0.0260025		1.30477		4.20999
0.812944		0.291277		1.11271		17.6425		0.397063		0.654255		0.604057		0.432901		1.35102
0.297481		0.14753		0.0436355		10.7079		0.938061		1.23269		0.496046		0.432901		0.175527
0.325691		1.42612		2.58178		16.675		0.57326		0.558933		0.626059		1.01752		0.148932
0.158999		0.295059		0.698172		0.154347		1.08944		0.500441		1.0761		1.29263		1.78718
0.0487258		1.01379		1.25453		1.38637		0.771791		0.335794		1.75016		0.56439		0.0212757
1.30276		1.63418		1.31271		0.606365		1.34505		0.476609		0.64006		0.873894		0.236695
1.06683		0.567422		1.69089		1.35881		0.16627		0.617426		2.97628		0.333779		2.27121
0.75909		1.20293		2.2436		0.0496116		0.163788		0.181978		0.980093		0.0141603		1.51591
0.538544		1.23698		1.01453		14.6603		0.342467		1.04421		1.43814		0.212405		0.537219
3.65697		1.07432		0.698172		0.281134		0.682452		0.489608		2.69025		0.37626		0.297864
0.310304		0.578771		1.17089		0.890255		1.70985		0.227473		0.882083		0.246794		0.813807
0.269272		0.764129		1.15271		1.06941		0.454141		1.30201		0.0860081		0.169924		0.42552
0.407754		2.69715		0.359995		0.452018		1.03733		0.888227		0.500048		0.732291		0.962739
0.241062		0.870047		0.239997		0.664246		0.667562		0.0628259		1.0841		0.499657		5.40144
0.812944		1.4299		0.0436355		0.633927		0.630337		0.426782		0.556053		1.34928		3.02651
0.069242		0.745214		2.02543		0.157104		0.33254		0.652089		0.534051		1.28252		2.08505
2.01569		0.291277		1.03271		0.0358308		0.277944		0.0498274		0.462044		0.94065		8.34285
3.13125		0.416109		1.07635		0.711101		0.00744482		0.994381		0.0920086		0.246794		7.40937
0.494947		0.253449		0.359995		1.48284		0.508737		0.121319		0.296028		1.17328		7.92797
1.47202		1.88006		1.31635		1.29817		0.722159		0.0996547		1.69016		0.323664		1.72336
0.746268		0.0718741		0.71999		0.785519		0.0173715		0.72358		1.1001		0.123397		3.95202
0.841154		3.82443		0.0218178		0.906792		0.263054		0.69975		0.206019		0.56439		0.404243
0.7873		0.703603		0.461812		0.0330743		1.16885		0.0628259		0.454043		1.05191		5.52112
0.602656		0.518245		1.09453		0.890255		0.545961		1.24352		0.444042		1.28252		0.31914
0.323126		1.48665		0.439994		20.9802		0.124082		0.121319		0.74007		0.200267		9.20187
0.253885		0.84735		0.756353		3.45077		0.982731		0.840566		0.684065		1.16115		0.111698
0.618043		0.661992		2.04724		5.14033		1.77934		0.134317		2.70425		1.01752		7.17799
0.589833		4.06274		1.05453		3.30745		0.19605		1.32584		0.268025		0.720153		5.78973
0.241062		3.257		1.07635		5.29743		0.804052		0.41595		0.106011		0.180038		1.82442
0.448786		1.13863		1.53089		7.00903		0.409471		0.0844899		0.0840084		1.27038		7.76574
1.61563		0.972183		0.716354		0.50163		1.51877		0.394286		0.488046		0.0586642		1.64357
0.420577		0.0453935		1.07271		0.859936		0.0446695		0.309796		1.0981		0.697901		12.0981
1.12068		0.378281		1.17816		1.70334		0.168751		0.0606594		0.784074		0.277138		1.03986
1.75411		0.703603		0.00727251		8.00954		0.570778		0.548101		1.84017		0.962902		1.21007
0.802687		0.0529595		1.86906		5.91482		1.68255		0.203642		1.65416		0.962902		2.3244
1.25147		1.01379		0.283632		0.859936		0.223348		0.760409		1.49014		0.938627		5.53442
0.0897577		1.32777		1.47271		0.768982		0.506255		1.02038		0.824077		0.422787		7.32426
0.535979		4.4902		0.62181		0.934354		0.776754		1.24568		0.978092		0.212405		3.56107
0.602656		4.35402		0.58181		0.636684		0.344949		0.582764		1.0641		0.697901		2.43876
0.297481		1.84223		0.0472722		0.694564		0.0198528		0.134317		0.168016		0.576527		1.3989
0.420577		0.128615		0.839989		1.89627		0.00744482		0.00216637		0.0840084		0.301413		2.73663
0.212853		20.5256		2.34542		0.330745		1.65774		0.262135		0.774073		0.962902		2.25526
2.48756		7.92121		0.71999		0.997747		0.292834		1.1352		1.57615		1.06202		2.91747
1.97466		0.911658		1.41089		0.93711		0.670044		0.0498274		0.64206		0.256909		11.122
0.620607		1.15754		0.99635		0.694564		0.18116		0.498274		0.714067		0.950764		4.49987
0.746268		0.646862		2.26542		0.242546		0.58815		0.0151649		0.388036		0.20229		4.19669
1.4951		0.355584		0.181815		1.46079		0.536035		0.121319		0.85608		0.29939		4.7871
0.530851		3.26079		2.18542		0.198447		1.93072		0.41595		0.736069		1.13889		4.62487
0.451351		1.15754		2.51996		12.2734		0.034743		0.994381		0.32203		0.653398		0.808488
0.60522		0.132399		1.27271		12.0777		0.464067		0.0953219		1.30612		0.200267		1.92814
0.156434		0.393413		0.0218178		7.91031		0.129045		1.18936		0.614058		0.244771		3.70468
0.351336		0.14753		0.81817		6.40542		1.75204		5.40735		1.72816		0.167901		8.56359
0.0718058		0.60525		1.39271		1.48284		1.23586		1.0767		1.30412		0.586642		4.19669
0.323126		11.0836		0.559992		23.0254		0.0620413		1.83711		0.352033		0.950764		2.98928
2.10801		2.47774		0.618173		6.00026		0.357356		0.2773		1.57415		0.973016		0.595727
0.620607		1.76279		0.95635		1.11626		0.0893389		0.346625		0.124012		0.873894		1.02923
0.38211		1.38829		0.30545		0.00275553		0.682452		0.333627		1.49414		0.544161		1.28454
0.310304		0.518245		0.479993		0.63944		0.0446695		0.72358		1.84017		0.333779		15.0687
0.441093		1.80062		0.301814		1.05563		1.59322		0.747411		1.0901		0.303435		0.404244
1.16685		6.77124		1.07635		1.67026		1.25323		0.994381		1.0441		0.610917		0.055848
0.630865		3.74877		0.0618172		1.52143		0.980249		1.10054		1.48614		0.908283		6.2578
1.05144		4.20271		0.163634		12.4994		0.153862		0.974884		0.264025		0.596756		0.220738
0.494947		1.63039		1.74907		1.11626		0.692378		1.01821		4.44642		0.410649		3.23661
0.589833		0.438806		2.22542		0.815837		1.22841		0.816736		0.894085		1.77813		9.49707
0.410319		2.0465		2.34542		0.140567		1.54606		0.346625		0.63606		1.47065		3.45203
1.85669		0.745214		0.279996		1.32574		0.828869		0.450613		0.352033		0.774772		5.34559
1.69		0.332888		0.181815		2.40341		1.80167		0.147315		0.734069		0.653398		1.07178
0.548802		0.351802		0.0654535		1.2651		1.04477		0.285966		0.556053		1.04989		3.98127
0.143612		0.32154		0.163634		0.708345		0.300279		0.571931		0.152014		0.48752		2.70737
4.54172		0.249666		1.07635		0.680783		0.818942		0.381288		0.290027		0.509771		0.563814
0.0179515		0.393413		1.74907		0.259083		2.31785		0.439781		1.98219		0.675649		4.91741
0.730881		0.582553		1.58907		0.471312		0.722159		0.394286		1.31812		0.420764		1.03987
0.269272		0.476635		0.738171		0.0330743		1.40213		0.535103		0.64006		0.48752		2.51057
0.197466		2.30752		0.541811		14.8918		3.32044		0.465778		1.25212		0.708016		8.63805
0.715494		5.1295		0.898169		5.91757		0.022335		0.0996547		1.23812		0.103168		0.305842
0.646252		4.0287		1.39271		9.34354		0.995139		0.0519935		0.236022		0.608894		2.41483
0.535979		2.14864		1.03635		10.8071		0.129045		0.0498274		1.97419		0.697901		7.31628
1.33354		1.83088		2.34542		1.32022		0.910763		0.426782		0.648061		0.742405		0.26595
0.897573		7.14195		1.37089		6.83539		0.260573		0.805904		0.566053		0.588665		2.39089
2.29009		3.4348		0.123634		0.74142		1.99772		0.262135		0.392036		0.710039		3.35097
0.535979		3.32131		0.181815		4.53672		2.29552		0.983549		0.334031		0.865802		0.630301
0.0307737		0.926788		1.17089		5.0852		0.156343		14.5929		1.0221		0.137557		0.0664859
1.31815		0.128615		1.41453		0.727638		1.57832		0.0433275		1.68816		0.851642		3.97861
0.366723		1.09702		0.716354		0.724882		0.307724		0.158148		2.1462		0.410649		0.922845
0.0435963		0.934355		0.898169		14.8615		0.389617		2.37438		3.40032		0.477405		0.829764
0.494947		2.64797		1.21453		0.890255		1.33264		5.87963		1.38213		1.38164		1.06114
0.325691		0.84735		0.636355		1.32574		0.171234		0.970551		1.26212		0.267023		6.31897
4.4417		0.00378276		0.95635		1.26785		1.77934		0.959719		0.502047		0.135534		0.582429
0.65651		0.786825		0.658173		0.589828		0.846241		0.983549		0.714067		0.169924		1.01593
0.50777		0.253449		0.199997		0.576047		0.950469		0.994381		1.23812		1.13889		3.10098
0.969379		0.332888		1.27635		0.31972		1.09937		0.465779		3.26631		0.797024		0.771255
0.379545		0.230752		0.498175		4.98873		0.871057		0.522104		0.0260025		0.0910306		0.0452114
0.100015		4.26701		0.378176		1.13831		0.612966		0.522106		2.1582		0.333779		0.603706
0.574447		0.397196		0.596355		4.997		0.263054		0.19281		0.664062		1.01954		2.7579
0.407754		1.12728		0.836352		1.17966		0.801571		0.251303		0.364034		0.224542		0.944122
0.0589833		1.05919		1.07635		0.542973		0.503774		0.344459		0.85608		1.40592		0.239355
0.574447		10.8151		0.716354		1.80807		0.478957		1.46882		0.364034		1.08428		0.627642
0.397497		0.677125		0.458175		17.0582		1.99276		2.84449		0.74607		0.851642		0.393606
1.54383		2.37561		0.716354		5.99475		1.79423		0.912058		1.14011		0.190153		0.944122
0.941169		8.60212		0.243633		6.40818		0.781718		2.43288		0.516048		0.774772		0.715405
0.464173		3.75255		1.35271		1.91281		0.684933		1.69196		0.170016		0.675649		8.03967
0.661639		0.359368		2.18542		0.29216		0.86113		0.359624		0.300028		0.0262978		2.843
0.225675		0.00378276		0.81817		5.17616		0.397063		0.606594		0.484045		0.610917		0.494667
5.92911		1.90276		1.35271		0.7993		0.451659		0.348792		2.35222		2.25351		2.30579
0.794994		3.51802		0.701809		6.13256		1.61803		0.359624		0.85608		0.0586642		0.10372
0.615479		0.972183		0.301814		4.36032		0.575741		0.901226		1.0301		0.378283		1.94675
0.925782		0.276146		2.79996		1.23478		0.0645229		0.110487		0.224021		0.0242747		2.84566
5.55982		7.74342		0.44363		8.64898		1.30783		1.64647		1.27212		0.0465267		4.11956
1.30276		1.77036		0.323632		1.19068		0.327577		1.20886		0.234022		0.491565		10.1487
0.646252		0.461503		1.15635		12.1935		0.00744482		0.19281		0.412039		0.137557		16.332
0.212853		0.00756551		1.74907		0.289402		0.600558		0.487442		0.516048		0.0384355		4.94401
4.79304		1.40342		0.541811		0.305939		2.42705		2.19024		1.18411		0.169924		9.54228
1.24891		7.7926		1.42907		1.19895		0.141454		0.535103		0.920086		0.103168		6.3695
0.392368		3.97574		0.679991		0.953649		1.03485		0.181978		2.1022		0.244771		6.50779
1.23352		2.78037		0.101817		4.3741		0.399545		0.179812		1.88418		0.0242747		6.13015
0.420577		1.01757		0.523629		0.981209		1.69744		1.32584		2.21021		1.96626		8.79762
0.466738		4.43724		0.639991		0.738663		0.749456		0.498274		1.56815		0.246794		5.90143
0.856541		5.67801		0.716354		4.96944		1.18374		0.214474		1.90618		21.6228		6.02908
0.351336		0.578771		0.563629		0.267352		1.09937		0.0259967		1.83217		0.0809158		8.3721
0.635994		0.313974		0.265451		0.890254		2.06721		1.73746		2.26621		0.157786		10.9039
1.849		0.378281		1.05817		0.322476		1.38476		8.32117		0.710067		1.30477		2.61163
0.117967		0.276146		0.44363		0.893011		0.00496321		6.939		0.418039		0.774772		3.70468
0.158999		1.24455		0.738171		0.272864		0.667562		2.90299		1.60215		1.67496		2.87226
1.13607		2.78793		0.243633		0.920573		0.895873		3.99486		0.916087		2.14225		4.89614
1.55408		1.0781		0.934532		11.8407		0.461586		14.0578		1.38813		0.410649		7.48117
0.397497		1.57365		0.85817		7.86346		0.640264		1.30851		0.396037		1.07214		2.72865
0.743703		0.14753		0.363631		3.26059		0.55837		2.10142		0.0740063		0.56439		10.1167
1.70282		0.18914		2.26542		20.4207		0.938061		1.75479		0.814076		0.256909		6.58226
1.13351		0.344235		0.301814		8.83088		0.789162		2.773		0.510048		0.930535		9.73909
1.16685		1.1008		0.265451		14.9414		0.295316		0.816736		1.41413		0.123397		2.84035
1.66179		0.786825		0.0654535		2.21048		0.21094		3.96453		0.790075		0.918398		0.723383
0.856541		1.53582		0.599992		8.30996		0.898355		1.48399		0.43204		0.165878		3.43342
2.43883		6.91499		0.461812		12.2155		0.702305		5.07373		2.1262		0.343893		12.2497
0.0333385		0.733866		1.33453		2.13055		0.938061		1.23702		2.89827		0.180038		1.88026
0.548802		1.61904		0.319995		15.0213		0.670044		0.805904		0.0740063		0.323664		4.15414
0.294917		1.84223		1.13453		4.02682		0.995139		0.257803		1.51414		0.343893		2.09835
0.661639		1.25968		0.0654535		0.664246		0.198531		0.771241		0.0720066		0.64126		0.954759
1.10017		2.82576		1.88725		1.85217		1.46665		0.405118		1.1001		1.43626		6.66737
0.0871926		9.01445		1.31635		1.80807		0.617929		0.498274		0.380036		1.0418		4.5637
0.3539		2.5307		0.898169		4.6442		1.84634		4.88958		1.0441		0.42481		9.2258
1.36431		2.78037		0.145452		1.06941		0.493847		0.452779		1.91618		0.653398		3.73926
2.38498		0.151312		1.31271		1.63994		0.776754		0.357457		2.99028		1.08428		4.17009
0.651381		8.06496		1.69452		0.154347		0.749456		0.606594		0.838079		0.677673		1.48666
0.425706		10.172		2.18542		5.40768		0.545961		0.619593		0.846079		0.115306		8.19658
0.120531		3.17		2.08724		0.0661486		0.354875		0.16898		1.0201		0.942673		3.81638
1.19505		1.90276		0.839989		2.40066		2.90352		0.41595		0.152014		0.48752		5.37751
1.24121		1.46773		2.20724		0.592585		0.627856		0.782073		0.85608		1.65878		9.12474
0.328255		5.98819		2.71996		0.333501		0.493847		0.439781		0.0380039		0.345917		4.18871
0.197466		0.211837		1.77088		0.173641		1.46417		0.123485		0.840079		0.985154		4.0318
2.65682		1.7174		0.279996		0.245302		0.585668		0.181978		1.22812		0.643283		2.69939
4.79817		0.499331		1.33453		1.23478		1.88357		0.0498274		0.552052		0.554275		5.71526
5.04692		0.476635		0.283632		3.53621		0.101748		1.06587		0.0160013		1.09439		13.2682
3.94419		1.09702		0.978168		4.17841		1.04973		0.782073		0.650061		0.608894		2.29249
2.29009		1.69092		1.03635		1.31195		0.86113		0.225306		0.0740063		0.123397		5.88015
0.284659		8.58321		1.47271		0.407919		0.00992642		0.877395		0.262025		0.695879		1.76325
1.4156		1.67579		0.105453		14.0952		1.12915		0.309796		0.682064		7.21974		1.2872
0.535979		0.192924		2.86178		11.1378		0.21094		0.686751		0.486046		8.25142		0.744658
3.27742		0.416109		1.33453		12.5214		0.399545		0.428949		1.14011		0.64126		5.18071
1.83105		14.579		1.25453		0.457532		0.0992654		0.0259967		0.442042		2.50233		1.65421
3.9365		1.14241		1.31271		15.556		0.521145		0.16898		0.32003		0.467291		0.497326
2.49782		6.87337		1.74907		0.771737		0.101748		0.132151		0.824077		0.841527		0.207441
0.394932		1.71362		0.639991		9.70185		1.72226		1.58798		0.890084		0.0262978		2.32972
0.677026		3.50667		0.087271		10.3937		0.545961		0.285966		0.202019		3.09504		5.72856
0.117967		2.50044		0.185452		0.140567		0.982731		0.264302		0.182017		0.27916		7.72319
1.08991		3.31753		1.47271		3.36808		1.01003		0.582764		0.684065		0.588665		2.27919
6.06759		1.3656		2.4036		7.29568		0.789162		1.12653		0.486046		2.01279		4.36956
2.00287		0.949487		0.661809		1.33952		0.15138		1.05504		0.582055		0.774772		2.58769
0.771913		1.96328		0.087271		1.67302		0.00744482		0.394286		0.20802		0.432901		5.24453
0.338513		0.340453		0.516356		15.0406		0.168751		0.134317		1.59015		0.157786		9.58218
1.03606		5.65153		0.519993		8.87774		0.205976		1.78729		1.51814		1.13889		5.93866
0.659075		2.2886		1.17453		11.0359		0.918209		0.511272		1.31012		1.57989		6.15674
0.448786		4.82687		0.559992		4.13431		0.138972		0.357457		0.0320025		0.809161		1.21805
1.05401		0.518245		0.203633		0.31972		1.13411		0.10832		1.41613		1.91569		1.27922
1.66949		0.480417		1.84725		4.0213		4.12945		0.203642		1.95218		0.145649		8.97049
0.869363		2.93546		1.37089		0.978453		0.918209		0.439781		1.21011		0.608894		0.351054
1.62845		0.522028		1.43271		0.93711		0.220866		0.771241		1.0581		0.222519		4.64083
1.24121		9.46082		0.523629		2.16087		0.801571		0.368289		2.98228		0.586642		1.17816
0.415449		5.68179		1.17816		0.347282		1.27556		2.66901		2.56024		0.532023		1.14359
6.71128		0.404759		0.698172		0.738663		1.93816		0.968385		1.84417		0.323664		0.0638295
1.12068		2.44748		2.7236		1.16312		1.21104		6.58155		1.24412		0.0586642		0.779233
0.407754		0.192924		2.40724		1.49386		0.804052		0.686751		1.13411		0.234657		0.787212
0.807816		1.30507		0.741807		0.498873		0.153862		2.09925		1.68816		0.873894		2.13026
3.98266		8.31084		0.781808		0.394138		0.220866		0.662922		2.76626		0.896146		2.93077
1.55665		7.80395		0.839989		0.752444		1.16885		8.71979		2.04019		1.27038		0.148932
0.635994		0.703603		1.11635		1.49938		0.476475		2.65818		0.860081		0.819276		4.1302
2.4337		0.14753		0.836352		7.40317		0.734566		1.61397		1.68816		0.226565		3.13555
6.92157		0.170227		2.02906		5.39941		0.548443		1.9606		0.500048		0.23668		3.30044
3.80827		0.291277		2.6836		2.11952		0.791645		2.00393		1.88818		0.930535		0.968058
4.82125		0.975966		1.6727		0.427209		0.523626		0.0628259		0.478045		0.311527		1.39092
3.33897		1.97841		0.461812		9.15887		1.11426		0.747411		2.36222		1.29466		0.558495
1.06426		5.65531		1.27271		18.6568		2.17144		1.01821		0.674063		0.50168		0.0877634
0.997588		0.601467		1.82907		8.68756		0.645226		1.6638		1.32812		0.246794		2.15154
3.21588		0.325322		0.341813		11.9757		0.116637		0.745244		0.490045		0.665535		0.946782
0.577011		0.559856		1.07635		7.52169		3.83662		7.87706		0.608057		0.511794		1.04784
0.692413		1.51313		0.458175		3.37635		2.83652		0.127819		0.0960085		0.277138		1.47602
2.45935		3.0376		0.879988		6.60938		0.344949		0.816736		0.880082		0.368168		0.699448
1.83361		0.620382		0.101817		12.2541		1.07455		0.381288		0.292028		0.440993		1.22071
0.941169		0.192924		1.73088		0.589828		0.776754		1.82412		0.826078		0.509771		1.61166
1.03862		1.79684		0.799988		2.25733		0.858649		0.0628259		0.190018		1.03775		1.95207
3.44155		2.5307		0.814534		1.25132		1.91583		1.1482		2.75426		1.32905		4.73125
0.771913		4.33132		1.09453		5.39114		0.0868579		0.396453		1.97019		0.75252		1.484
0.687284		8.34111		0.163634		2.99875		1.10185		0.0649922		0.890084		0.754543		4.60625
0.253885		1.38451		1.51271		3.39565		0.439251		5.0174		2.1362		0.0262978		4.20201
0.00769336		4.12705		0.301814		8.26035		1.09192		2.09058		0.942089		0.432901		10.3481
0.900138		6.72585		1.19635		4.82336		0.0446695		1.4125		0.690065		1.16317		10.9598
0.328255		0.438806		0.105453		0.603609		1.43935		0.747411		0.314029		0.786909		2.01058
5.17258		7.8153		0.974532		0.454774		1.52125		1.21969		0.128012		0.786909		1.2739
0.117967		6.65397		0.261814		0.600853		1.72474		1.38433		0.670063		0.323664		5.89079
1.04631		0.253449		2.3236		1.33676		0.0992654		0.309796		1.1001		0.335802		1.43347
0.425706		0.090787		0.599992		5.27262		0.828869		0.522104		0.888083		0.75252		8.08222
0.510335		0.313974		2.12724		4.39064		0.0719677		0.19281		0.496046		0.774772		2.09037
0.915524		0.215621		1.07635		1.38913		1.30286		0.641257		0.64006		0.48752		4.35626
0.171821		2.58366		1.05817		0.964672		4.2039		0.346625		0.518049		3.91836		6.95991
0.256449		0.881397		0.85817		0.873717		0.836313		1.17419		0.290027		8.59127		0.609025
0.966814		0.0453935		0.879988		4.02682		0.193568		0.652089		0.0820078		11.5852		12.1778
11.0863		2.334		0.81817		12.4443		0.843758		0.320628		0.932088		5.62772		9.52899
4.98025		1.33533		0.58181		1.98447		0.0198528		0.994381		0.522049		4.5839		1.57442
4.11088		2.73119		0.916351		3.16964		1.42446		0.569765		0.596056		6.29325		1.43613
4.32887		8.36002		0.959986		12.3147		0.0496321		1.13736		0.482045		0.432901		2.85896
3.98009		6.79015		0.105453		20.6964		1.38724		1.12437		0.200018		3.10516		2.77918
1.09247		12.5287		0.0654535		27.5676		0.938061		0.39212		0.21202		5.10176		2.08771
4.55198		5.8104		0.239997		3.44802		2.00765		7.05382		0.416039		1.8813		7.48383
1.16428		6.46861		1.11271		4.85919		0.493847		15.2255		1.91018		1.52325		0.837742
0.828332		2.75011		0.825443		5.05764		0.779236		22.3877		11.4511		1.35737		5.84558
2.10801		0.938138		2.33088		10.1869		1.67015		1.59014		0.31603		0.323664		3.20736
8.07046		2.51935		1.07635		18.1579		0.722159		1.11353		0.514048		0.455153		6.28971
0.710364		1.75901		0.559992		5.82387		0.560851		12.9854		1.74816		3.12943		0.401586
0.351336		0.0718741		0.283632		4.55326		0.789162		2.28773		0.588055		0.388397		0.986674
1.90285		0.684689		1.77088		6.98698		1.62796		9.16174		2.05019		0.244771		2.18877
1.03606		0.60525		3.25814		0.768982		0.00496321		16.4842		0.0220022		0.0485494		6.09557
0.60522		1.20293		0.578174		0.228765		3.62568		15.9123		2.34422		0.12542		6.94395
0.310304		1.96328		1.07635		0.7552		12.567		0.810235		0.876082		0.23668		2.226
0.666768		0.567422		0.203633		3.63543		0.0322614		1.23485		0.0240019		3.16382		2.18611
1.97723		0.813306		1.61089		23.4305		0.446696		0.298964		2.91027		0.621031		1.76857
0.815509		2.36426		0.0254542		0.168129		1.19367		2.25523		2.1182		0.432901		6.53173
10.5708		3.72607		1.45089		2.26285		1.56095		13.0396		1.44014		0.839505		0.95742
7.38318		1.4526		3.77813		2.07267		0.153862		9.13141		1.80017		0.574504		5.47857
7.17545		1.38451		0.563629		0.272865		0.138972		2.09058		2.77026		0.422787		2.44408
5.9009		0.253449		0.141816		0.272864		0.129045		19.3005		1.59015		0.443016		2.55578
0.0128217		11.4014		0.163634		5.5758		1.97042		0.782073		1.13811		0.135534		0.507965
0.128224		11.9991		0.0654535		2.54122		2.11932		0.298965		0.728068		0.48752		7.61415
2.32343		6.93012		2.5636		4.67728		1.65774		0.992216		2.74626		0.42481		3.29512
7.08057		5.66666		0.658173		0.0192935		1.61555		5.94246		0.562053		0.942673		0.79785
4.25706		3.93791		0.385449		0.170885		2.28311		0.996546		1.31612		1.13889		2.04516
1.47202		3.3024		0.879988		0.74142		1.20112		12.0344		1.39013		1.09844		0.781893
0.925782		0.620381		1.39998		14.7292		1.03733		0.866563		0.00800063		0.0262978		1.97069
2.84402		1.38073		2.09088		0.498873		0.0198528		0.257803		0.370034		0.167901		0.837742
0.856541		6.47239		2.37088		1.7309		1.34753		1.1027		0.480045		0.479428		0.938803
0.88475		4.86848		0.145452		0.468555		0.143935		4.30249		0.586056		1.49088		0.640939
1.47458		1.02136		0.523629		0.407919		0.0893389		0.39212		0.382036		0.101145		1.25794
0.843719		2.44748		0.279996		0.904036		1.19863		0.285966		1.55415		0.169924		1.42549
0.928347		1.98598		2.17088		1.38637		0.888428		0.320628		1.44814		1.25015		4.08233
0.425706		1.69848		0.563629		0.0771737		1.15893		0.320628		0.116011		1.12878		0.122337
2.97738		0.14753		3.87631		3.00427		1.44183		1.60964		0.802076		0.918398		4.05042
1.10786		1.42612		0.225451		3.34052		0.347429		0.829734		0.192018		1.89951		2.45472
0.774477		1.25968		0.359995		31.3601		0.208458		1.6833		0.220021		0.356031		1.88824
0.00256622		0.461503		1.61089		7.54925		0.30276		0.394286		0.866081		0.0485494		0.335097
0.592398		2.50801		1.45089		7.68154		12.1799		0.476609		2.32222		0.985154		0.42552
4.25962		1.90276		0.20727		2.01203		5.78471		0.431116		0.496046		1.00741		0.792532
0.679591		16.3531		1.61452		8.72064		5.70034		0.643423		1.0321		0.167901		0.944122
0.0435963		13.6824		0.701809		12.8605		10.9565		1.19586		0.590055		0.697901		0.484029
0.748832		9.20737		0.439994		11.5485		5.21393		1.1027		1.42413		0.291298		8.34285
0.0307737		2.29995		0.403631		2.96568		6.57139		0.262135		0.95409		0.0788932		3.22331
0.282094		0.563639		0.359995		14.1283		3.0549		0.309796		0.116011		7.90753		1.09571
1.12068		0.578771		2.22542		8.51392		8.24154		0.0498274		0.540051		9.99921		0.388287
5.99066		14.7378		5.1272		6.49087		5.06007		0.628258		1.16611		12.5541		2.03452
6.64204		1.77792		1.51271		0.0937109		1.48154		0.357457		0.998094		7.46249		0.10372
0.892443		4.73987		1.7927		0.347282		4.97073		0.275134		0.772073		20.1785		0.220738
7.237		5.71961		0.541811		2.02581		1.84138		10.4399		0.522049		4.87115		1.84569
12.1249		0.499331		0.265451		0.567779		1.94064		17.2901		1.78217		3.81924		1.08241
4.78535		2.30751		0.261814		0.74142		0.605521		1.60747		0.794074		4.88531		0.976037
0.953991		1.03649		0.247269		0.245302		0.545961		0.545934		1.30212		2.82195		0.287226
3.43899		6.59345		1.33453		0.771737		1.18374		15.6631		0.420039		25.7091		0.26329
2.49012		1.94058		1.56725		1.19068		0.101748		9.55169		0.178017		4.14493		2.90151
3.91598		0.745214		1.5927		0.964672		0.563333		7.84456		8.62881		3.48546		0.321801
0.856541		2.66688		0.498175		0.917817		2.59332		0.792906		10.183		1.30073		3.78979
0.412884		0.601467		0.854533		8.83089		1.25075		1.20236		1.19811		1.5637		0.624982
1.06683		2.14864		0.265451		0.813081		1.20856		17.0583		2.66225		1.07012		0.497327
0.0307737		4.34267		2.06906		0.876474		14.2645		14.9807		8.41479		0.101145		5.57697
2.01826		1.21807		0.839989		0.7993		8.5716		10.6934		0.0320025		0.499657		5.77909
0.202595		0.302624		1.19635		0.620146		0.451662		7.90956		1.89618		0.432901		0.0744659
0.400061		1.63796		0.399994		0.0633927		5.4348		9.84632		1.1141		0.378283		0.377649
0.910395		1.43369		0.698172		6.60663		10.2343		3.44459		1.48414		0.333779		0.305842
2.62604		1.28994		0.0109088		1.17414		9.19697		0.114819		1.61415		0.378283		16.582
0.551367		0.461503		1.3418		5.1293		0.955433		2.10791		2.1602		2.1726		17.8399
3.56208		0.794391		1.07999		5.27538		2.25829		10.2081		0.206019		2.78756		5.30836
0.812944		2.00868		1.69452		15.2721		6.95356		0.69975		2.88027		0.859733		7.96254
1.72078		0.14753		0.0618172		6.94288		1.2979		0.569765		1.0381		0.653398		14.3533
1.12068		0.0302621		2.33815		7.74769		2.45435		9.37621		12.4612		0.465267		5.68335
3.34154		0.703603		0.323632		6.86847		0.404508		0.298964		0.492046		0.366145		4.26584
0.853977		3.12082		3.69449		17.524		3.09461		0.901226		1.42013		1.39176		7.74446
0.379545		8.9804		1.25453		3.0842		1.26067		0.686751		0.504047		1.02763		1.52389
0.561624		18.6795		0.225451		2.54949		0.70975		1.49482		0.00800063		1.14901		6.48652
0.238498		0.238318		0.847262		6.13807		2.9606		0.452779		0.53005		0.192176		10.5423
0.677026		2.37183		7.29081		0.468555		0.977767		0.41595		1.16411		4.43421		12.5954
12.2096		0.809522		0.698172		1.66199		0.627856		0.662921		1.1121		0.797024		6.01845
6.07785		1.03649		1.33089		0.407919		0.421879		2.50003		0.574054		0.333779		5.28443
4.50069		1.25968		0.181815		1.95691		0.141454		0.285966		1.52214		0.71813		4.4387
2.73119		0.18914		1.77088		3.89176		0.411953		0.262135		0.0300028		0.532023		0.361691
8.48335		2.55718		0.283632		0.680783		0.640264		0.418117		0.256024		0.509771		7.90137
2.35164		1.49421		4.61448		4.20322		0.436769		1.1352		1.73016		0.0141603		0.853699
0.836025		0.714952		3.0145		1.19619		0.454141		0.747411		1.0221		3.50569		7.78967
2.5927		2.69336		0.559992		0.0606369		0.632819		0.558933		0.750071		1.12878		0.276587
0.20003		0.533377		0.174542		2.07542		0.55837		0.333627		0.174017		0.499657		1.65421
0.620607		0.60525		0.403631		2.00927		0.225829		0.21664		1.25412		0.799047		10.505
1.05144		2.81063		2.7636		8.80608		0.292834		0.675919		0.834078		1.72958		1.43613
1.531		0.238317		0.141816		1.2651		1.68255		9.05559		0.200018		0.356031		1.87495
1.50023		9.97907		0.239997		2.52468		0.570778		12.589		1.26612		0.588665		6.49982
0.0897589		18.0024		1.01817		0.223252		8.99099		3.16296		1.32412		0.169924		0.303184
2.37985		18.3353		2.63269		0.272864		0.761864		8.55948		0.168016		0.31355		8.28434
2.26958		4.87227		1.6327		0.198447		7.85688		5.63916		0.64006		0.267023		2.78184
1.75155		3.40075		5.58901		1.17414		0.275463		0.777741		0.494046		0.663512		1.18348
0.384674		1.44882		1.87997		22.0441		1.58577		10.9945		0.336031		0.200267		4.98922
1.07965		2.23564		0.163634		8.69584		20.7441		0.736579		1.49014		0.258931		5.45197
0.618043		0.639295		0.145452		17.9567		0.789163		19.1402		1.30412		8.75715		2.96002
0.0307737		1.56987		0.421812		1.93761		12.1998		1.30201		0.938088		1.05798		1.09039
0.0615475		2.03894		1.19635		6.47984		10.7902		1.29984		0.10201		20.8986		2.6728
0.789864		0.166444		0.916351		1.25407		9.38806		0.452779		1.17011		11.4719		3.52118
0.841154		1.98976		0.71999		11.204		14.5821		0.706249		0.32203		9.42673		11.1859
0.187208		3.60124		0.578174		4.68555		0.987694		0.764743		0.596056		9.6452		4.84295
3.90829		0.525812		0.16727		7.75045		3.3527		4.66428		0.00600047		3.6837		0.361691
1.42586		1.90654		0.203633		0.920573		8.15716		0.181978		0.452042		6.08894		2.42812
0.0256457		0.624164		0.501811		10.639		0.627856		0.498274		0.792074		9.30737		0.566474
0.397497		1.49043		0.578174		0.934354		3.58846		1.04204		0.74807		6.66344		3.16214
1.69513		3.09056		0.741807		10.9118		1.35746		1.0767		0.582055		11.5407		2.24728
1.11043		0.949486		0.701809		1.49111		1.77686		1.01171		0.496046		11.306		2.47865
5.91629		1.67957		2.16724		1.49111		0.734566		2.91599		0.0940088		9.8657		0.484029
1.20788		2.82955		1.05453		0.465799		0.846241		6.7007		0.522049		13.689		1.26326
1.03606		6.53292		1.33816		6.9291		2.17392		11.8004		0.822078		11.1543		0.989334
0.169257		16.4893		0.545447		0.394138		0.454141		0.383454		0.384036		5.91699		1.09305
2.44396		0.355584		0.705445		5.38287		0.888428		0.203642		0.408038		1.63248		0.0159568
5.50084		11.7456		0.00727251		3.63543		1.42695		0.44628		0.0260025		4.48882		1.21273
6.76001		7.48241		0.832715		4.47333		0.995139		0.959719		4.19039		1.18744		2.20206
4.38272		2.11838		5.74901		1.67853		0.73953		1.03121		12.7432		0.372214		0.462753
1.32328		6.38161		0.236359		3.43699		0.0595591		0.0151649		2.23221		2.16046		0.856359
3.18767		5.6137		1.62907		0.620146		1.53614		0.333627		3.95437		5.88665		0.058509
7.66014		4.97062		1.27635		0.270108		0.344948		0.701916		0.828078		15.2163		0.191484
5.32645		3.79795		1.50907		0.12954		0.305242		0.298964		3.28631		0.333779		0.0159569
1.98748		2.33778		0.519993		2.19394		0.952951		1.432		8.78283		2.71474		9.87472
0.995024		1.26724		1.4618		1.16588		2.7174		1.44283		4.46042		2.01481		1.08508
1.89772		1.30885		0.578174		0.818594		0.372247		0.309796		2.1682		5.92104		2.97332
0.887315		1.34668		0.498175		1.00877		1.34257		3.16079		0.164016		1.55561		0.566473
1.53357		11.2993		0.690901		0.339014		0.476475		1.68546		2.57224		1.34725		2.55312
8.9347		0.7263		1.20726		7.64847		2.70747		4.11401		2.37622		6.36405		2.84566
0.630865		2.34156		2.11634		0.0661486		20.5555		4.35665		0.0880078		2.19485		11.7683
0.00512891		13.8262		1.0109		0.694564		2.55609		4.88308		0.362035		9.49146		2.15951
1.71052		15.5814		1.5818		6.43574		6.09988		10.8212		2.42023		1.51313		1.19943
1.531		1.38451		0.738171		0.452018		14.7881		12.5132		2.70225		0.267023		0.361694
0.253885		3.35914		1.40725		0.934354		4.68286		28.081		1.72216		0.343893		0.281907
0.407754		4.52425		4.04358		0.738663		5.03525		4.09234		0.42804		0.311527		1.84835
1.6105		1.22185		6.70172		0.0937109		5.70034		1.7093		0.430041		0.37626		4.20467
0.38211		0.208055		4.15631		31.9362		0.707268		4.08151		1.0101		1.65676		2.20206
0.187208		0.7263		3.40722		14.6244		4.89132		4.78776		0.342032		1.03977		0.47871
2.20547		1.14241		1.57452		8.73443		11.8399		1.71363		0.890084		3.24474		2.36163
1.31815		5.17111		0.247269		15.9061		0.652672		0.238305		0.728068		1.4484		1.4973
0.312868		1.8044		1.73088		19.5718		2.35012		0.901226		0.74007		0.145649		0.960081
3.19536		5.15219		0.959986		11.4906		2.37493		1.30418		0.380036		0.0586628		0.00265946
0.069242		3.07921		0.516356		14.1283		1.26067		0.0628259		1.14211		0.975039		2.47865
0.505205		10.2628		1.1418		5.61164		0.476475		0.41595		0.478045		0.27916		1.59304
0.984765		4.90253		1.32362		13.5109		2.56354		1.25868		1.84217		6.66344		0.882954
0.271836		15.101		1.71634		1.52143		0.18116		1.48832		0.914085		0.602825		1.01859
0.128224		1.49043		2.38906		2.03959		0.657636		1.18936		0.140014		1.03977		8.99709
0.128224		1.8498		2.79269		0.890255		0.833832		0.541603		0.578054		0.420764		3.81638
5.68292		4.76635		1.89088		1.38637		0.213421		0.418117		0.382036		0.29939		0.542539
6.09837		4.40698		0.425449		0.782762		1.41454		2.77517		0.200018		0.774772		1.83771
9.63993		6.59723		2.68724		0.664246		0.426842		0.636924		0.700066		6.24672		0.308502
5.12129		7.5732		0.970897		4.3548		0.913244		2.12091		1.66616		6.98104		1.52389
4.3263		6.46105		2.78178		1.03358		0.682452		0.357457		0.788074		0.220496		2.06909
6.23172		0.128615		0.239997		1.20446		0.171234		2.35055		1.1161		1.63451		0.970716
6.2548		0.457723		1.15271		3.81734		0.466549		0.764743		0.43204		12.0282		0.534559
0.243627		14.038		4.87993		0.534705		2.34763		0.652089		0.788074		19.4441		7.53436
8.67055		1.67579		5.49083		6.98974		0.290352		0.888227		0.712067		0.788932		6.64875
4.0878		0.661992		3.55631		1.7116		0.476473		1.1287		0.778073		4.8044		4.30839
3.1851		0.972183		0.86908		0.603609		1.12915		0.606594		0.572054		4.65874		2.33238
1.72078		4.63395		5.43629		0.228765		0.476475		0.0649922		1.0321		1.75386		8.12743
5.23157		1.06675		1.98543		2.05062		5.57377		0.558933		0.464043		3.01615		3.72862
0.689849		2.51179		2.39269		0.680783		8.75028		0.370456		0.354033		0.0809158		2.72333
1.01041		1.41477		3.17086		0.928842		17.9001		0.569765		0.148014		0.256909		7.35086
3.06713		2.19403		4.1854		0.00275616		1.1217		0.275134		2.04419		11.1907		10.9837
2.62861		2.54583		2.91269		6.18493		1.69993		0.285966		0.188018		0.675649		6.70992
0.212853		0.77926		2.58178		1.67026		6.9213		1.62047		0.0380039		1.25015		5.44665
0.394932		0.0491767		4.94902		1.51591		3.68276		7.72324		0.114011		27.9322		3.99723
0.37185		4.42211		2.47269		1.69782		12.8127		0.374788		0.496046		0.819276		0.566474
0.548802		1.90276		9.81077		8.20247		3.98552		20.5722		2.59224		0.532023		1.00529
1.01041		1.84601		3.64359		2.72589		3.17402		8.9581		0.234022		0.455153		7.25246
2.05929		3.12839		4.63266		13.3263		3.24351		14.2593		0.146014		0.267023		5.09826
0.476996		18.0251		2.05452		11.3418		11.8027		16.8936		0.202019		0.349963		1.01327
5.94193		17.7111		4.11631		28.1188		4.53644		19.359		1.16011		2.47199		0.361691
0.0307737		4.71717		3.90176		0.0137802		2.2707		12.1405		5.48452		0.487521		4.89614
0.412884		10.4973		4.20358		6.44126		5.85668		4.40431		3.61834		0.463245		9.25772
1.75668		2.17512		1.94906		1.55174		1.08696		0.942387		2.94828		0.987176		3.12225
1.31559		3.02625		0.501811		0.394138		1.46417		7.96155		2.24421		0.623054		1.03454
0.659075		9.44569		6.46173		1.92659		1.46665		4.78993		0.732069		0.212405		3.82436
0.146176		10.9021		1.45452		1.59308		0.55837		11.2307		8.72882		0.356031		0.308502
1.19249		1.42612		0.898169		11.3087		10.48		2.96148		4.58643		0.277138		0.710086
0.374416		1.3656		1.62543		11.7497		1.15396		7.68858		2.24421		0.685764		1.78718
1.32328		1.7174		5.26902		0.633927		0.657636		11.0357		3.71835		5.84619		1.19944
1.24121		15.1994		0.203633		5.05488		1.40213		1.45583		1.29612		26.9956		1.36166
3.24152		4.59234		3.13814		5.33326		1.33264		0.610928		0.826078		17.132		0.135635
5.09821		1.53204		0.585447		1.49386		1.34753		1.11137		0.512048		0.973016		0.869657
3.32102		0.0491767		0.519993		1.12177		1.46913		3.0373		7.17267		3.11527		1.14359
6.06503		1.76279		2.13088		0.3776		0.737048		2.02342		1.75416		9.93245		4.09031
3.27999		0.563639		0.799988		8.27414		3.06979		1.70496		1.34013		3.46321		0.0611685
2.4414		0.586337		0.269087		11.0607		1.73963		0.428949		5.21849		2.33443		0.696789
2.52346		0.438806		1.17453		2.57154		0.771791		5.04123		1.52814		9.34783		4.74189
4.31604		1.25968		2.25088		1.12453		0.995139		2.79033		1.0681		2.37084		0.816466
10.4554		1.01379		0.559992		0.443749		0.652672		9.05342		0.462044		4.3452		13.9783
0.200031		0.291277		2.05088		0.534704		0.545961		0.901226		0.526049		0.0182072		0.117018
1.2643		1.11593		1.7927		0.650465		3.19884		0.983549		2.55224		19.5857		0.95742
1.23352		0.230752		0.559992		0.970184		6.65576		1.47532		1.97419		8.23726		0.832423
3.60568		6.41565		0.836352		0.25357		3.92348		0.550268		0.462044		8.9918		2.92013
0.0461608		0.355584		6.82172		3.45077		11.9119		0.155981		0.680064		16.6728		1.36432
0.325691		5.62504		1.60725		0.0192935		11.284		0.264302		0.00800063		18.8211		5.67537
1.89516		0.0870047		1.33453		7.37561		0.80157		0.539436		0.606057		5.48813		5.444
6.09067		6.91499		1.7527		0.680783		5.7053		1.4255		0.670063		0.224541		1.24731
0.561624		11.4771		3.90176		3.72639		1.94809		0.10832		0.162015		16.0942		1.55049
0.253885		0.775477		0.716354		0.00551233		0.173718		0.983549		1.0121		1.41199		2.26855
6.7318		1.28237		0.487266		0.826862		5.35787		2.13391		0.728068		1.00538		1.23933
0.900138		0.344239		0.912715		16.9479		12.0608		0.836234		0.186018		0.572482		2.34568
0.435964		3.4348		0.738171		42.5007		10.6338		1.31934		0.160014		1.02763		3.39086
0.356465		0.374499		6.11264		16.7881		5.66311		3.79338		0.302028		1.3513		0.372329
1.3361		0.105919		9.61077		6.37511		7.30844		0.0628259		1.67016		0.509771		0.534559
2.01826		0.166444		12.6725		11.0579		0.109192		1.28901		1.24012		1.30882		0.444136
1.79515		0.276146		1.20726		15.002		1.67263		1.04638		0.10401		3.57447		1.24464
0.943733		10.293		1.13453		0.793787		1.09937		4.192		0.74407		0.904238		3.46533
1.62332		15.0064		9.31623		0.796544		0.923171		0.00216637		0.674063		1.13889		1.50528
1.20788		1.8271		0.298178		0.791035		1.87116		0.771241		0.94609		0.443016		0.303183
1.63102		3.26835		1.95997		0.0633927		5.20401		0.489608		0.0720066		0.475382		0.462753
3.60055		19.0124		3.73449		3.776		0.769308		1.21969		0.352033		0.200267		1.12497
7.42678		13.2739		1.3018		1.84666		0.625374		0.179812		2.1562		0.254886		0.465412
7.44985		3.27213		3.66177		0.45753		0.0570778		18.3105		1.66216		1.13889		0.194144
0.810382		5.03114		5.27265		4.96669		0.868575		2.31156		0.85608		1.6608		1.91484
1.76694		8.86314		9.93804		4.76824		0.655153		22.0974		2.79026		0.675649		4.28445
11.1171		0.128615		3.13087		25.3764		1.15645		8.63963		0.964091		0.246794		1.15954
0.93604		9.09389		3.03632		4.02957		0.858649		8.14569		1.69416		0.443016		0.523921
0.974509		1.4299		6.11992		1.28715		1.21352		2.95931		0.630059		4.16718		0.146272
0.928347		0.306408		0.0254542		0.647708		2.90352		0.199308		0.974092		0.388397		0.938804
0.938606		3.27213		0.639991		4.7269		0.454141		9.10758		1.40013		1.61428		1.75261
0.520592		0.586337		0.461812		0.410675		0.560851		2.42638		1.1101		0.212405		2.8829
0.451351		1.60013		0.105453		1.77775		0.374728		3.13696		0.290027		0.345917		0.723384
3.1492		0.234534		1.39634		1.95966		0.970322		0.142983		1.28012		0.764657		0.874975
4.10575		0.733866		1.2618		6.78578		2.61813		0.155981		0.0680063		0.289275		2.62227
0.284659		0.661992		0.170907		4.31898		7.31588		4.74443		0.560052		1.5192		0.202121
0.561624		2.21673		1.51634		0.647708		1.88109		1.62697		0.538051		0.9892		0.087764
0.846283		1.61904		0.439994		15.6332		1.17134		6.93467		1.39813		0.285229		8.22583
0.969379		2.09568		0.552719		28.4165		0.235756		0.112653		14.5254		0.443016		11.4358
1.81053		5.12571		0.181815		2.9519		0.178678		0.873062		1.21411		0.224542		11.9784
0.20003		1.04406		0.0290901		11.5017		0.0868579		0.376955		0.366037		0.412672		11.0529
0.0153869		1.97085		1.07635		15.8702		0.357356		0.970551		3.44632		0.525954		5.14879
0.100015		1.49043		0.716354		26.1151		1.37235		0.207976		3.60834		13.7254		3.07704
3.27999		17.6052		0.872715		4.60287		0.791645		0.275134		0.970091		1.22992		12.9066
10.2092		8.63238		0.610901		19.5332		1.07207		0.747411		19.4618		0.918398		6.72321
0.33082		13.7467		3.74177		19.4919		2.8117		0.229639		10.113		0.256909		3.37225
3.20562		0.832217		2.63269		0.60361		0.233274		0.511272		3.73835		0.774772		10.1433
0.88475		1.88384		4.34539		4.1536		0.16627		0.426782		1.62215		0.918398		4.52381
0.376981		2.99599		4.25812		0.0937109		0.0446695		0.63909		4.76645		0.200267		7.34554
1.40021		5.49643		7.99625		1.775		3.46934		1.0897		15.1954		18.8636		1.94941
0.677026		5.96928		8.15261		27.4298		13.9319		3.63957		16.7876		6.34787		0.406904
0.441093		0.211837		2.8545		7.34804		0.603042		10.5634		2.52024		12.1233		4.44402
1.31046		2.33778		2.22906		0.148835		4.23617		12.3204		3.51833		4.42207		3.66213
1.99005		1.31642		5.38174		1.07492		1.5411		2.82933		3.01828		12.3963		3.07172
0.430834		1.60013		9.47259		1.85768		0.749456		1.26302		1.59215		4.23191		2.0026
0.3539		1.56987		2.03997		2.83062		2.95564		7.45678		2.34222		4.68302		1.63825
9.19371		0.503114		7.09081		0.294914		4.07982		24.6689		3.1403		10.602		1.43879
0.207723		0.174009		0.476357		1.19619		5.76734		6.07677		0.74407		8.10375		4.00521
2.96712		11.7721		4.29812		0.0275629		2.72981		16.9543		0.938088		14.3849		5.91207
13.7123		1.72118		0.138181		0.303183		4.35032		13.9365		0.418039		21.1737		1.44677
4.89305		0.99488		0.639991		0.286645		6.75751		10.7021		1.49814		16.4765		3.04246
6.19069		0.669558		3.06541		1.44425		1.03236		9.2289		8.42279		5.24134		3.39086
2.90301		0.790608		4.65084		0.716613		0.0843757		0.240472		0.280026		0.867825		2.15685
1.20531		0.385848		0.421812		0.950891		0.0471516		0.983549		0.500048		6.41665		3.93606
1.60025		7.56185		1.1818		0.0964677		0.342467		0.086656		0.358034		2.01481		6.47056
0.743703		2.08433		3.27268		0.407919		1.15396		0.251303		1.96018		2.28588		1.10369
7.714		23.8355		1.58907		1.92383		0.429325		3.45542		2.34422		1.06202		1.46804
0.225676		7.58076		1.47998		1.63167		0.342467		0.0259967		3.35831		0.00202287		6.28174
0.828332		10.3536		0.0836347		0.316963		0.168751		0.593596		0.248023		17.1036		1.55049
0.869363		5.9201		3.87995		21.413		1.49643		0.357457		0.590055		10.7538		0.968058
0.982201		2.74254		1.01453		2.57981		1.20112		0.795072		1.77817		2.66416		2.39355
0.333385		5.1068		0.301814		2.49712		1.66022		1.29118		1.84417		0.167901		0.0904228
2.9466		2.17134		0.763626		4.32724		1.92079		0.478776		1.00609		13.4442		0.999971
2.32856		12.2979		2.45815		7.56854		2.50894		0.0281634		0.716067		0.710039		4.44934
0.756526		5.88606		0.974532		12.3919		1.68504		0.0909897		0.930087		0.631145		0.348395
0.0179515		12.245		1.47271		31.1975		1.62299		0.0996547		1.0701		4.7518		2.97066
0.902702		11.8553		4.79266		0.768982		10.954		1.02038		0.874082		0.82939		3.60628
0.453916		9.40786		0.814534		0.413431		0.31765		0.201476		1.64615		0.289275		1.10369
1.43355		1.30507		0.0618172		3.22752		9.64367		1.56415		0.866081		1.12676		2.05845
1.13863		2.14107		0.789079		1.32574		16.0885		2.05592		0.910086		0.412672		3.07438
0.215417		2.00868		2.62178		1.65372		3.68524		1.52298		1.0201		0.467291		0.465412
0.215417		18.479		0.781808		0.84064		5.22634		1.21319		0.32203		0.412672		4.23392
0.705236		0.892744		0.465448		0.228765		19.2005		0.428949		0.888083		0.443016		2.60897
0.0461608		9.3776		2.46542		0.730395		1.60314		0.22314		0.300028		0.256909		1.16752
2.65938		3.34779		1.61452		0.791031		4.90373		3.28861		0.418039		1.82668		1.31645
0.425706		3.63528		2.37451		0.237034		11.4379		0.955387		14.8214		1.0863		1.3723
1.06426		0.707386		2.04724		1.0446		1.50636		1.3865		13.4113		0.651375		3.27384
8.18843		0.616599		9.39623		0.259083		17.6718		10.5114		2.84627		0.366145		1.52921
3.27229		0.578771		1.47998		0.606365		6.02543		0.513439		1.22012		0.90626		1.46804
1.03862		5.07275		5.07993		2.03408		0.49881		0.474443		4.02838		0.513817		0.654237
12.9302		3.79416		15.3343		7.06415		2.4742		0.925056		13.5973		1.14294		0.287225
8.51668		9.58943		1.29453		0.994991		3.48919		1.45799		18.4437		0.776794		0.215418
3.80058		3.55963		0.639991		2.27663		0.0322614		0.121319		1.53215		0.00202287		3.73128
6.65486		2.99221		6.94172		0.3776		1.49643		1.06587		0.388037		0.149695		0.712746
1.04888		1.30507		1.88725		1.33952		2.10692		0.296798		0.590055		1.71947		2.31642
2.0439		2.40587		5.00357		5.02181		1.32272		7.72541		1.13211		4.44836		1.24464
3.25434		7.35379		3.55631		11.5981		3.31299		24.4003		1.10411		1.24206		3.64085
3.76211		0.680907		10.7635		3.54172		0.69486		11.1375		0.52405		0.31355		0.226058
0.897573		0.397196		5.15629		7.7725		0.952951		22.3097		4.00838		0.315573		1.84569
2.167		0.00756551		3.83267		0.0275654		1.22593		16.0011		3.06229		0.145649		1.76325
0.646252		0.665775		3.75631		3.57204		8.33087		14.7121		2.21421		0.0465267		2.59301
1.63871		0.151312		1.16362		1.8439		2.54865		6.39957		11.3491		0.37626		0.840404
0.351336		0.923007		7.88716		2.94087		0.640264		2.5802		0.186018		1.13485		0.162231
0.451351		2.62527		6.28355		0.870961		3.69517		18.9756		0.220021		19.7395		3.99191
2.53372		1.63418		2.13815		0.934354		4.01282		5.18638		1.41613		4.95611		2.02388
0.800122		10.6259		2.15997		4.69658		1.25819		1.50782		0.940088		10.0154		0.242014
0.505205		1.82332		1.91997		0.788275		0.478957		7.43944		15.7295		4.63447		0.739342
1.78232		1.92924		9.71623		0.498873		0.608002		12.6302		1.1121		2.25958		1.97867
0.761655		0.0226968		5.41083		2.83338		0.625374		0.179812		13.8393		11.7025		2.07973
1.90798		0.998665		4.79266		4.56428		2.3923		0.853565		1.74416		13.5878		2.4494
0.261579		13.4328		6.41809		0.0413431		1.97291		0.463611		1.64615		10.1226		1.55847
0.941169		10.3914		0.0836352		0.678027		0.397063		7.26613		2.56224		1.64664		3.5983
0.312868		7.56941		7.0399		0.0716615		0.682453		2.53036		0.198019		24.3638		0.143613
1.16428		0.0907896		2.0727		0.460285		0.496328		0.19281		0.800075		18.2021		0.287225
6.39585		1.22185		5.76356		6.48535		11.3088		0.675919		0.198019		2.38905		0.273929
1.81823		5.34133		1.87634		1.23754		3.2311		0.285966		1.37213		4.60008		1.1622
0.297481		1.57365		0.243633		1.87698		14.6119		0.203642		1.23612		15.5318		4.11159
0.143612		1.67579		3.26541		0.0551233		5.53655		1.50349		0.0260025		0.708016		1.89356
10.9914		0.915441		0.0218178		0.272864		9.85957		1.60098		1.19211		0.606871		0.914868
6.25993		1.7174		1.65089		2.34278		11.4726		1.98226		1.34813		0.356031		1.7207
0.620607		0.340453		1.6327		16.4628		10.068		0.0888229		1.31412		0.0404556		0.888273
13.6354		1.66066		0.461812		3.44801		4.88139		0.22314		1.65216		1.08225		1.46538
0.451351		1.81953		0.607264		18.1606		7.41267		2.09708		1.42413		0.586642		2.40419
3.25178		0.888961		0.00363626		1.66475		10.6189		1.1287		0.0780075		0.807138		1.08508
1.77976		0.234534		0.479993		18.2158		0.394581		0.454946		0.0300028		0.90626		2.34036
0.828332		1.49043		2.26179		4.89227		0.129045		0.257803		2.04419		1.03977		4.83763
1.64641		6.93768		3.76722		34.527		15.9619		1.52298		0.75207		0.764657		4.94933
5.10334		0.609033		3.57813		0.476823		3.04249		0.636924		0.566053		0.681718		5.59558
0.743703		3.04138		0.225451		2.08369		1.86372		1.21752		0.0760078		0.398512		5.05571
0.171821		2.7728		0.807262		10.2917		1.40957		3.16512		1.38413		0.167901		1.08241
0.466738		1.43369		1.68361		3.20271		0.980249		0.262135		1.17611		0.155763		1.19943
0.902702		12.5249		0.650901		27.1045		0.344949		0.864397		1.26212		0.117328		2.20206
0.17695		7.35379		1.63998		2.40341		2.92089		0.853565		0.604057		0.778818		15.1671
1.06939		4.10057		9.8035		2.1085		8.42518		12.2792		0.280026		0.697901		10.2683
5.17002		6.83176		3.46904		24.5082		2.36004		12.7276		0.822078		0.378283		6.56099
1.36688		1.40721		4.31267		1.56001		0.642746		13.0114		1.18011		0.570459		9.63005
0.997588		9.42299		1.95634		0.162614		0.873538		1.7158		2.84827		16.5008		1.21539
1.372		1.73631		4.85448		8.43123		0.637782		22.5696		0.924087		0.75252		0.132975
0.3539		11.4241		0.98544		0.407919		0.337503		6.4104		0.798075		0.27916		5.98121
0.971944		6.75611		1.5418		1.54623		0.0322614		18.9452		0.148014		0.554275		0.68881
0.0641125		4.88362		1.35271		0.628414		1.18374		17.2034		1.69016		1.04989		0.114359
1.79515		5.36025		1.52362		1.16588		1.28301		1.99309		0.232022		0.311527		1.1489
0.63343		0.953269		1.35271		1.90178		0.637782		7.34845		0.278026		1.2097		13.4145
2.24137		5.31485		2.2727		0.545729		0.426842		3.44242		0.264025		3.05256		1.11167
0.0333385		0.374499		1.96725		0.573291		0.454141		7.37445		1.39613		1.53134		0.0345736
13.7636		1.83466		4.29812		1.40291		1.13163		15.1519		0.630059		0.556299		3.218
5.07		3.69959		1.92361		2.94638		0.928133		6.27392		0.278026		1.63046		4.60359
2.86711		0.522028		2.31633		0.394138		0.18116		3.8952		0.158015		0.786909		0.89625
0.561624		1.20293		3.42541		1.3092		1.72474		0.875229		0.43204		0.180038		0.393606
2.1234		1.19915		1.31271		34.8109		0.545961		9.2419		0.944089		0.606871		0.484028
0.212853		2.17134		4.47994		1.57931		5.15934		2.64085		0.484045		13.8326		0.117018
1.73616		12.3055		2.76723		35.9988		11.1178		11.6141		2.36422		2.53672		0.523923
2.05672		4.42968		3.0945		13.6432		3.82669		7.8034		1.79217		11.391		1.85367
0.60522		1.83466		0.152724		40.6182		9.91913		13.2129		8.33878		16.7193		0.835083
0.674462		5.52669		1.20362		3.34604		6.22396		1.3735		10.855		0.534046		5.56633
0.63343		1.98976		1.25453		15.3438		7.09502		0.268634		1.0421		0.29939		0.444136
0.833461		0.257231		6.57082		4.91156		6.7724		1.66163		19.6738		0.807138		4.76316
1.17967		10.3611		0.876351		1.91832		3.65794		0.363956		13.9633		2.41332		1.39624
0.810379		7.62615		2.85087		0.124029		0.424361		2.18157		3.89037		0.0788932		2.06643
0.284659		3.32131		2.25451		1.92108		0.826388		6.26092		3.08029		3.33779		0.976036
0.75909		1.67579		2.29088		1.53521		1.54606		0.16898		9.70891		31.5532		1.42283
1.61307		1.57365		4.01085		2.44751		0.260573		3.3471		15.6095		0.370191		0.276587
1.80797		0.090787		0.923624		1.11626		0.545961		4.59278		8.5688		19.7233		0.0957417
1.39252		2.33778		0.0290901		3.79805		0.168751		2.17724		10.0249		9.24062		1.31645
0.425706		0.00756551		6.38536		1.36708		0.612966		4.14217		0.610057		2.89882		0.563814
11.1786		0.975967		2.35269		2.54949		2.13669		0.227473		17.1476		9.15364		3.43341
5.70856		1.74009		3.4145		29.213		0.86113		0.426782		2.23021		10.9844		1.7925
16.8718		1.0781		2.72723		0.0826862		0.21094		1.60314		3.42632		7.35123		1.21805
5.4675		1.53204		4.18176		9.60539		0.873538		11.209		12.1091		20.6963		2.72067
13.0815		7.22518		0.48363		1.31471		1.28053		0.205809		3.32431		0.256909		0.476051
4.69302		0.975966		9.84713		0.173641		0.263054		0.524271		1.69016		5.6702		0.837742
7.58321		1.86114		0.770898		1.33125		2.67521		0.0541604		1.67016		30.0806		1.0372
20.6647		0.801957		3.06905		4.37961		1.1217		1.12653		6.80864		1.76802		2.20206
18.4618		11.3106		1.31998		0.168129		0.374728		1.09187		9.30087		2.15034		1.48932
4.09806		0.911658		0.199997		0.83513		1.28797		1.36484		0.694065		19.784		1.27124
2.48243		4.8874		2.62905		0.380356		1.13163		0.823234		0.0740072		21.0766		2.1409
9.35015		21.5166		1.29816		1.02531		0.866093		0.101821		12.7812		12.7321		1.32975
0.966814		13.4857		6.77445		3.74293		1.88357		1.87611		0.250023		16.5918		0.343076
0.38211		4.17244		2.85087		0.53746		1.58081		0.86873		0.312029		2.21306		2.88024
2.59783		0.109702		2.22542		1.63167		2.7174		0.106154		0.786074		0.730268		2.26855
0.143612		2.81063		15.9889		19.3403		1.41206		0.0563267		0.830078		11.2615		3.02651
0.466738		5.27324		11.5489		16.6613		0.548443		0.238305		0.43404		9.86772		3.3031
7.68066		1.32777		13.1489		13.2133		1.89846		13.1458		1.60215		4.65267		2.19409
5.75985		0.109702		3.07268		33.3832		1.52125		0.795072		1.13011		0.926489		0.861679
3.12355		0.230752		8.82533		8.45604		0.742012		7.67125		0.734069		1.36951		1.26326
0.115402		5.32242		13.498		5.68881		1.01251		0.346625		1.28212		0.861756		0.127655
0.635994		2.37561		5.8981		0.79103		1.6354		0.285966		0.0820078		0.180038		3.82702
6.79334		0.730083		6.81809		1.51316		1.39717		5.08022		1.25812		4.8934		0.436157
0.689849		0.438806		3.01087		0.297671		0.387136		3.14996		0.460043		1.40592		13.1034
0.551367		2.07677		4.02176		2.26835		1.08696		3.63523		0.198019		0.157786		0.574452
1.86439		1.40721		1.69816		0.978453		5.50429		3.40559		0.400037		0.333779		7.78435
0.300046		1.36938		8.13443		8.28791		4.56623		0.227473		0.10201		5.68638		4.65678
0.620607		0.234534		1.57089		1.70609		13.3438		1.59664		0.00600047		1.19351		8.86145
1.16685		0.586337		1.5818		1.43598		17.2176		6.55771		1.53014		0.180038		4.77646
0.22824		0.851133		8.20716		1.99274		11.5049		1.52082		0.0280027		7.14489		15.7043
1.06426		0.730083		4.95266		0.50163		12.1278		11.8806		0.702066		1.55561		2.68343
6.20864		0.0302621		1.36362		1.28439		7.86185		15.3382		0.222021		1.1045		6.0743
7.73451		6.02224		2.83269		1.05838		2.35508		9.84199		8.73082		0.837482		1.23933
15.9588		15.1464		3.97813		1.48008		4.49178		13.8975		6.72063		4.23393		3.49192
5.61881		5.07654		8.5417		2.20221		10.1425		6.10927		10.941		0.29939		2.02654
7.21905		10.3233		1.35271		1.2651		7.23399		6.10493		14.4474		0.0364122		0.409563
21.6084		2.08811		1.92725		0.92333		0.424361		15.6675		8.40079		0.402558		0.497326
1.86439		11.5111		0.51272		3.22476		0.69486		0.205809		11.131		0.511794		5.35357
0.925784		0.4842		2.74905		3.45353		1.97291		1.52948		2.53224		0.0364126		0.787212
0.38211		20.7298		0.723627		2.53847		0.0893389		0.983549		1.13411		0.695878		0.829764
0.800122		6.7788		3.28723		1.09421		0.779236		0.571931		0.116008		0.778818		6.63811
0.941169		2.23564		0.585447		0.305939		0.183642		1.55981		6.58062		0.944695		7.46255
9.69635		0.00756551		0.127272		0.0826862		0.672527		0.383454		10.897		1.71542		1.38826
0.412884		1.08188		1.94543		11.5595		7.02553		0.994381		1.42813		0.343893		1.30847
0.702671		0.578771		3.23268		1.44976		1.04229		0.181978		1.00409		1.06405		2.1143
0.256449		0.400978		4.79993		0.217741		0.975286		2.06025		11.6711		1.24004		0.90955
0.00512891		2.99977		0.589084		0.424456		5.58122		0.985716		1.20811		0.123397		1.83771
0.928347		1.01758		1.29089		0.542973		0.228315		0.110487		1.60215		1.36748		1.36166
4.56993		2.65175		0.716354		4.10123		0.992657		1.27168		0.0660066		1.24206		2.48397
0.482125		0.892744		0.469085		2.45302		0.330059		0.110487		1.1021		1.34725		0.42286
1.16685		0.601467		0.865443		15.341		2.19874		1.1027		16.6496		1.41805		0.207441
0.451351		0.208055		1.17816		6.86571		0.280427		2.45021		0.624058		0.586642		1.31379
1.41304		3.79038		0.919987		15.41		0.642746		2.05375		3.75835		0.327711		2.85098
1.8054		1.67957		1.4218		6.885		1.03236		2.09708		2.00619		1.28657		0.779234
0.0333385		1.28616		0.487266		30.6215		0.022335		0.914224		1.67416		0.663512		2.56908
0.0743704		5.40186		0.461812		5.95616		1.08944		1.41467		0.726068		0.819276		0.805828
0.594962		27.4065		0.359995		5.27262		0.0322614		0.112653		0.00800063		0.962902		1.86431
4.66481		7.08899		5.74174		2.17465		2.0548		1.08104		0.482047		2.24542		2.74992
1.69513		15.3544		5.40356		5.7274		0.831351		0.558934		1.41413		21.8777		2.90151
0.17695		15.7479		10.4762		4.02682		0.275463		8.86494		1.22812		14.1765		0.122337
0.843719		19.508		3.13814		1.00326		0.70975		1.31501		2.23021		10.6101		0.454775
0.282094		8.25032		1.34544		7.34805		13.6639		15.9729		0.884083		21.0402		0.444136
1.11043		0.870047		4.07267		3.26886		6.40016		3.48142		0.630059		18.3295		0.779234
0.22824		9.46839		10.1671		1.09973		9.79504		2.06025		2.92227		17.5062		3.40948
2.46961		5.38295		7.76353		0.782762		18.6967		1.74829		1.13811		13.7638		3.40682
1.16172		1.16132		4.77448		3.2413		6.32571		1.72013		2.37423		0.871871		0.132975
7.02415		0.332888		4.25449		0.3776		2.75959		0.66942		5.07448		8.79963		2.76854
6.024		0.253449		9.71986		0.71937		21.1858		0.348792		7.08067		0.56439		0.175527
14.474		1.75523		7.3308		0.942623		1.85627		0.25347		0.764072		0.327711		1.7925
4.47248		3.75634		2.00361		0.644953		4.7176		0.825401		1.92018		0.311527		0.311162
12.8071		0.0680905		3.64359		1.17966		0.742012		5.77564		0.918086		2.15844		0.124996
2.72093		0.109702		6.90172		0.622903		2.63302		1.68547		0.73807		0.75252		0.57711
9.52453		1.88384		1.47635		0.730395		3.11943		0.340125		0.368034		0.64733		1.23933
3.51849		0.544725		7.34535		1.05011		1.45921		3.38393		1.60415		3.9042		0.968058
1.03862		1.92167		5.8181		0.476825		0.518663		0.509106		0.986093		3.11932		1.28454
8.30127		2.15242		0.461812		0.804812		0.640264		0.457112		0.704066		0.190153		2.60365
14.7381		0.692255		3.55995		0.926085		0.774273		0.155981		0.578054		1.21172		0.555834
1.32328		1.05919		0.283632		0.322476		0.923171		5.52217		0.788074		4.6547		1.36964
10.7529		2.54583		7.48353		4.20597		1.20856		8.09803		0.516048		0.742405		1.24464
0.50777		0.646862		4.37448		0.281134		1.00507		11.6119		0.95409		0.145649		2.37759
5.69574		1.14241		0.992713		11.8021		0.761864		2.1989		0.354033		5.41733		0.167548
5.16745		1.85736		0.014545		2.4861		1.60066		1.31501		0.0720066		1.39985		2.72333
7.61142		12.7708		0.0690906		2.40341		0.290352		1.60314		0.0720066		0.807138		1.45475
0.771913		8.78748		0.461812		28.5874		1.26812		1.68763		0.540051		0.653398		0.223398
0.561624		0.839784		2.0727		17.7803		2.66777		2.41121		0.724068		1.69722		0.640939
0.323126		9.12415		1.05817		2.51642		0.223348		0.275134		5.98256		1.39378		0.175527
0.3539		6.427		3.02541		2.29041		1.77437		1.58798		19.6098		1.03977		0.1117
1.15146		1.67579		1.05817		3.29091		2.10692		5.06723		3.1243		1.21576		0.151592
1.27968		1.74009		4.51994		5.46831		0.141454		8.70246		10.821		1.23802		3.53182
5.25722		8.92366		0.669081		6.20146		0.31765		22.535		2.70825		10.9945		0.0611685
6.34712		0.522028		1.51998		0.540216		1.92576		12.6778		1.0881		1.3513		0.156911
0.312868		1.30507		2.07633		1.31471		0.409471		0.227473		12.4992		0.00202287		3.25523
1.1771		0.892744		1.45452		2.01754		0.00496321		0.333627		9.91493		0.00202287		2.05579
1.10786		15.7403		0.399994		0.771737		0.168751		0.405118		9.46289		0.467291		0.390947
0.0897577		0.211838		2.49815		2.27111		9.2466		1.04204		4.45842		0.0788934		3.03183
0.243627		0.397196		1.29453		4.87573		7.98097		0.00216637		1.95218		1.26027		4.56636
1.44381		0.99488		7.09445		0.336257		3.64057		0.535103		21.53		0.15981		18.4755
0.984765		0.798173		9.41805		0.953647		5.77975		2.84233		1.67816		0.267023		1.83771
16.9898		0.503114		4.87993		0.87923		10.5321		0.5546		12.7712		1.71138		2.71269
0.746266		0.109702		5.8981		0.394138		10.14		5.95329		0.378037		0.683742		2.82705
10.4452		1.03271		5.34902		3.08695		31.5864		3.06547		0.754071		0.544161		1.46538
16.5153		0.934355		1.82907		3.88901		5.06007		0.086655		1.50414		10.0579		2.50525
1.63871		0.393413		7.47262		1.35881		8.57904		1.53165		3.33631		0.76668		7.92265
0.964249		1.24455		2.23633		0.906792		5.78967		0.829734		13.3973		0.400535		4.90412
6.26249		0.646862		11.4217		0.181909		0.531071		10.05		5.39651		0.434924		6.32163
7.09852		10.3233		0.985443		1.54899		4.12201		11.7311		2.20221		27.9767		6.23653
0.00769395		12.7935		10.8035		1.43047		10.4279		3.23661		0.544051		0.930535		14.1432
0.523156		8.77613		4.77812		1.09973		1.04725		5.3207		0.578054		0.127443		3.71
0.312868		12.0331		5.31265		12.9101		0.682452		13.8845		1.24412		0.532023		4.70731
6.13427		10.9626		4.77084		0.881985		0.925653		11.4495		0.418039		1.26836		1.53453
0.100015		11.1933		3.56359		0.101979		1.46913		16.5362		0.276026		0.979085		3.27916
0.369287		2.47774		5.7781		0.870961		0.9331		14.0578		0.682064		2.16653		0.699448
0.3539		0.540942		9.85804		1.65097		2.84644		5.96196		0.868082		0.525954		0.744659
0.38211		0.522028		1.16726		2.46405		0.0496321		12.4265		2.81426		0.246794		6.79236
0.410319		2.17134		6.61445		36.2551		1.21352		5.37486		2.00419		0.82939		11.1992
3.2287		4.97818		0.498175		2.64872		0.143935		0.548101		0.258024		2.49222		2.04249
1.61307		1.61904		1.27998		15.3273		2.02502		0.959719		1.29812		40.0353		0.364351
1.12068		0.295059		3.38541		11.6257		1.14404		0.545935		0.582054		22.0355		8.8322
0.312868		1.32398		0.836352		7.87173		1.14404		1.17203		2.18021		33.1068		0.539878
5.73677		3.66933		0.0436351		0.664246		1.63044		0.877395		0.564054		6.52386		0.207441
0.225675		0.919224		2.22179		3.96067		0.712232		1.55331		1.41813		5.68435		1.73931
1.76694		1.60391		3.10177		3.1972		0.476475		3.13479		0.96009		2.44974		1.86697
15.3921		0.0945707		0.978168		0.0633927		1.39717		0.25347		0.0360037		8.40111		1.27922
0.592398		0.544725		1.03271		0.0826862		0.292834		0.0281634		2.19421		1.97031		2.73131
8.43718		0.771694		0.578174		2.97119		0.883465		1.1222		0.830078		10.7881		0.191484
3.44668		0.582553		2.02179		1.02531		2.00269		0.810237		0.330031		4.86306		0.0345736
15.8563		2.6858		0.265451		1.05563		0.10423		0.0671581		0.586056		5.37688		1.13827
1.21557		0.132399		0.105453		0.366576		0.10423		5.44418		1.0401		5.87046		1.62495
0.356465		0.461503		1.82907		2.46129		3.02512		0.0433275		1.49014		7.99046		0.473391
0.671898		1.09702		2.14906		25.109		1.69		0.680252		1.32812		1.81859		1.56113
6.08811		4.78526		2.35997		1.60687		0.18116		3.04597		0.720068		3.20428		1.48666
0.297481		3.94548		1.49816		0.3776		1.82649		2.65818		0.730068		0.720153		0.132975
1.31815		5.56074		0.163634		0.565021		4.90621		6.46023		0.858081		0.532023		0.1117
3.62619		13.7089		1.33089		3.29918		4.74738		3.73489		0.190018		15.3255		1.09837
1.48484		10.433		1.35271		21.9918		24.603		0.853565		1.54414		1.09439		0.571793
1.03862		17.4539		8.99987		1.05838		6.32819		0.19281		0.724068		15.0888		0.994653
1.97466		6.12437		5.6581		0.396893		7.33077		0.121319		16.6796		3.91432		1.17284
0.60522		3.52558		7.11626		1.88524		29.534		1.26952		1.25412		6.29729		2.02388
0.00512891		13.9964		8.20716		0.316964		11.9466		0.311962		9.5889		0.323664		0.481371
0.451351		4.08165		4.65812		0.909548		2.30793		10.2103		0.904085		0.483474		0.359032
0.589833		4.1157		6.47263		0.308695		26.6131		0.545935		0.536051		0.896146		2.86428
1.44381		3.65798		6.9999		1.28439		12.5348		0.587096		1.58815		3.07481		0.803169
0.171821		1.56609		3.67631		4.77651		0.749456		5.8558		11.7531		0.873894		0.531899
1.07196		2.21295		3.99994		0.45753		3.18643		5.79297		11.9591		1.2016		2.41483
1.56947		1.1008		2.85814		2.71486		17.1283		2.11008		4.46042		0.277138		0.00797838
0.961685		1.36938		2.09815		0.143322		2.30048		16.5319		2.68625		0.0242747		0.194144
0.158999		1.13863		4.21449		0.0496122		0.421879		11.9326		1.72016		0.554275		0.10372
0.802687		1.30507		2.6036		0.0771737		1.05966		0.99438		0.782073		0.00606908		1.10901
1.86439		0.355584		2.45815		6.37786		0.627856		0.628258		2.51624		0.23668		0.0957417
1.40278		0.851133		1.37453		0.237034		1.01996		3.74788		2.31022		0.724199		1.27922
2.44909		1.17646		6.40718		2.83614		2.28808		1.27385		2.50224		1.59405		2.89354
0.0333385		8.92366		7.59626		13.2546		0.600558		0.996547		3.55033		1.09035		2.78184
1.12325		4.28215		4.76357		10.4929		6.87415		0.405118		2.32022		0.366145		2.05047
2.00287		7.38405		3.26905		34.7034		1.18374		0.747411		1.26212		1.20767		0.138294
0.256449		20.0603		2.30179		29.7147		0.766828		0.0758246		0.416039		0.163855		0.835083
16.4717		1.03649		4.84357		3.45077		1.71233		0.158148		1.89818		0.00606862		1.76059
7.72425		1.14241		5.63992		38.9149		2.10443		0.0649922		1.40813		0.720153		3.21268
4.48787		0.540942		2.28724		18.7615		2.19874		1.18719		1.0141		0.267023		6.91736
18.3566		0.930572		0.152726		3.109		0.965359		1.52948		2.05219		0.786909		2.88556
11.8018		0.291277		0.636355		3.07041		1.01499		0.680252		1.15411		1.01954		0.117019
7.56782		1.42234		3.43632		1.03358		0.335022		0.938055		1.36213		0.523932		8.42795
17.872		2.23943		0.439996		11.8048		0.605521		1.71579		2.74426		0.807138		10.4412
4.81356		0.97975		1.97452		3.04561		0.397063		0.985716		1.55214		1.98244		7.90403
10.4118		0.272362		0.174542		0.975699		1.45672		1.29335		0.278024		5.31416		1.95473
1.54126		1.88384		3.04359		2.89126		0.00744482		0.21664		1.0621		1.03775		0.531899
2.23367		2.3983		5.45447		0.372088		0.560851		1.51649		5.90056		0.325687		4.13552
6.66256		0.359368		0.661809		0.978454		0.943024		0.374789		0.720068		0.774772		17.2655
0.412884		1.4526		2.10906		10.6362		1.35746		0.866563		2.06819		0.402558		2.20738
0.915524		4.90631		1.11271		0.0606369		0.913244		1.84795		0.152014		0.167901		1.53187
9.08344		13.3004		0.0690906		2.6432		0.871057		1.9216		0.398038		0.443016		0.561156
0.456476		11.9083		0.465448		4.75997		0.193568		2.78383		0.938088		2.61966		8.74444
0.730881		8.19358		0.363631		1.45803		0.168751		0.623925		0.444042		12.0666		4.75252
0.800122		4.14218		0.225451		0.132297		1.07455		1.52298		0.368034		32.0549		3.05311
0.969379		3.79416		0.559992		0.0523684		12.912		7.44378		0.00800063		5.55489		2.73397
0.774477		1.63039		0.978168		2.37309		27.1268		0.47011		0.928087		19.9762		8.94656
0.733445		7.00199		0.505448		2.09472		11.6364		0.255637		0.164016		7.84684		0.188825
0.464173		12.5892		0.71999		0.818594		2.17392		0.974884		1.0881		15.103		0.569133
1.65666		1.49043		1.9927		0.989476		15.2125		2.29206		0.0220022		1.32905		3.82968
1.67205		0.317759		1.6727		1.6427		3.59342		11.3476		1.72216		6.08489		3.07172
3.2646		16.1186		1.99634		0.667002		17.4956		1.97576		0.274026		31.9457		5.13549
0.241062		1.1008		0.643628		0.518166		1.92824		1.58581		0.482045		8.37684		0.10372
0.551367		0.0264797		3.61813		20.7405		1.74211		0.500441		23.2942		7.21569		1.33507
1.01041		0.090787		0.109089		1.40567		10.1772		0.428949		16.9196		3.18607		0.321799
0.13079		1.18402		0.319995		0.542973		1.39717		0.853565		21.564		35.1095		1.13295
0.86167		1.63796		1.26544		2.32348		1.07455		0.309796		1.80817		1.07821		0.335097
4.36477		0.298843		5.87628		0.920573		0.114156		0.877395		21.35		0.443016		0.470731
2.04903		2.11081		12.8835		1.14383		1.98035		0.94672		17.1636		0.256909		0.481369
0.720623		0.132399		7.93443		1.73365		0.208458		0.500441		6.66663		1.09439		3.26587
0.146176		0.192924		9.25441		0.989479		1.58825		2.34405		1.24612		2.11595		0.571793
2.08237		1.75901		11.8653		0.162617		0.158825		1.58148		11.3651		2.88668		0.151592
0.305175		0.480417		2.30542		34.4002		1.14404		8.01354		17.0796		2.77542		0.537219
1.76437		0.295059		6.23991		4.91707		1.23586		2.40905		12.3692		0.432901		0.117017
15.4921		9.16954		5.62174		12.9101		0.240719		4.68594		6.4006		0.311527		2.1409
1.26173		13.9472		4.48357		7.10826		0.235756		19.749		3.50833		15.5885		7.05565
15.1279		18.0667		1.33453		29.8222		0.846241		14.0015		5.23049		10.0943		0.0106378
17.754		10.52		0.319995		12.5683		0.00496321		27.4831		1.88618		0.884008		1.88027
13.6098		12.2904		2.87996		13.3511		2.50398		12.4287		0.812078		0.0849625		1.54783
8.73467		14.2234		1.73088		15.1371		2.28063		18.3126		0.64606		0.133511		2.15685
0.800122		1.48665		1.7527		0.300426		11.5793		20.4141		0.772073		1.26229		2.47333
1.19249		6.03737		2.31269		1.98998		6.91138		1.24785		5.03447		0.0809158		1.42815
13.7329		0.416109		2.27997		1.53521		3.62816		0.994381		4.33841		0.0809167		1.01061
0.60522		0.151312		3.02541		10.2806		1.12667		1.32801		0.874082		0.119352		0.523921
1.66692		6.39295		4.05449		4.03784		0.16627		0.00433275		0.614058		0.408627		2.14887
1.43099		1.30129		1.64361		3.07868		7.35559		5.48751		0.146014		1.93592		1.31379
0.487255		0.643078		2.97451		0.18191		2.06225		1.05504		0.466044		1.2542		1.02125
0.58214		0.442589		1.46907		1.63443		1.33016		0.89256		3.49433		5.57107		1.58772
0.705236		1.89897		0.683626		1.95966		0.277944		0.714915		1.12811		1.09439		0.571793
0.548802		3.3667		0.723627		1.75019		1.9878		0.558933		2.81427		0.137557		0.0505309
0.828332		3.94926		0.978168		1.11902		0.818942		0.134317		0.704066		0.560343		6.53439
0.802687		0.809522		1.12362		1.57379		2.37245		1.24568		1.96018		0.786909		1.04784
0.0205156		0.665775		0.458175		1.48835		1.42198		0.086656		3.58834		2.92107		1.25262
0.843719		0.953269		4.28358		0.333501		1.30534		0.11482		1.16611		0.576527		1.47336
0.0384674		2.52314		3.73813		13.2105		1.65774		2.44154		1.36213		0.244771		1.26592
2.40806		0.998663		4.31994		0.972942		0.620412		2.14691		7.07267		4.97432		0.196803
0.284659		1.49043		6.1781		0.157104		21.7566		0.35529		0.192018		1.90557		0.0345736
1.7695		14.4428		7.90898		0.738663		5.89639		2.96365		0.84808		0.226565		0.773915
1.21044		14.7378		2.15633		13.1995		0.965359		1.91727		1.49414		0.507749		1.04784
0.30261		3.1927		1.90179		1.8439		1.8786		2.10575		3.26431		0.621035		0.324459
3.28512		12.5589		6.9599		16.5676		0.48392		0.641257		0.826077		0.414695		0.646258
18.9593		21.1535		3.06177		20.9554		0.0198528		0.829734		0.612057		0.465267		2.07175
8.44488		12.7367		10.1126		23.2817		0.751938		0.912058		0.242024		0.0910306		2.57972
12.7532		8.44703		0.363631		0.876474		2.07713		19.437		0.354033		0.0788932		0.675513
14.0868		18.4488		3.39268		13.861		20.414		21.8937		0.198019		0.884008		0.484029
9.39374		16.7238		2.99996		14.9579		19.1905		22.0042		0.618058		0.960879		0.348395
2.4337		3.57476		7.22172		7.6843		10.145		12.6172		0.564054		2.4558		1.95207
4.58531		7.00199		0.487263		5.53446		14.736		8.59631		0.996094		10.4119		3.55841
12.8866		2.35669		0.0654535		2.20772		8.8545		7.48927		0.0740063		33.3556		0.614345
12.4173		1.26724		1.61089		0.203957		10.6537		3.86054		1.16411		8.82795		4.39349
0.0743704		1.74388		0.916351		0.0358308		6.68555		0.686751		0.43204		22.8163		0.835083
0.00512891		0.748997		0.778171		5.57305		29.2511		1.6703		0.920086		28.1548		1.02391
1.90542		1.28616		3.15632		2.6625		0.436769		12.2965		0.052005		9.21635		0.718065
2.01313		0.0302621		0.283632		0.837887		17.4311		12.5457		0.766072		11.6438		1.43347
0.7873		1.4299		0.225451		0.137811		1.79671		0.439781		0.592056		2.28183		7.79765
0.730881		10.1606		7.49808		0.201203		0.883465		2.41338		0.664062		15.9243		10.1673
0.646252		1.03649		1.55634		2.62115		0.153862		14.8789		15.7915		13.3673		8.37742
3.12099		2.97708		5.45447		0.0551258		0.506255		0.641257		15.0294		6.75245		0.569133
0.856541		12.0861		4.48721		0.170885		0.0868579		1.01605		8.42079		7.73558		9.27102
0.761655		25.0385		0.705445		14.3929		0.263054		7.68642		2.1262		10.0235		1.64623
3.28512		10.3498		1.45452		1.70885		1.15893		0.734412		12.5112		2.52863		1.41751
1.82592		2.8182		1.31635		2.72038		0.86113		0.0281634		5.63453		0.631145		7.28969
0.0333385		11.4052		0.643628		2.92985		0.151382		0.285966		1.41213		1.86309		9.63271
0.7078		16.3569		0.458175		0.176397		1.01996		0.617426		11.2891		0.614962		1.21273
0.664204		1.40721		2.70542		1.80531		2.36004		0.829734		16.2615		2.02088		1.82176
0.928347		14.8097		0.101817		0.0937109		0.426842		1.12653		10.763		0.0465267		3.05311
0.494947		2.91277		0.265451		12.8494		0.915727		0.69325		3.36832		26.9552		7.78967
0.551367		3.55206		0.439994		11.3445		0.766828		1.15036		1.61215		0.386375		1.48134
0.441093		1.51313		1.53452		2.05062		1.12915		0.147315		17.3256		0.736336		2.81641
3.24665		0.77926		0.30545		3.8394		1.35994		0.688918		6.62462		15.9647		2.80843
1.98235		0.975967		0.519993		0.98121		0.387136		0.511272		6.49661		0.884008		0.954761
0.687284		1.82332		1.47634		3.13656		1.34257		0.112653		0.53005		0.155763		0.454775
18.5387		1.08945		1.01817		0.529191		0.913244		0.318463		4.83045		0.145649		0.656896
3.3441		1.78171		0.312723		0.581559		1.27805		1.96926		1.85217		0.0809158		1.0638
16.1768		1.55474		11.9744		1.56553		1.92576		0.129984		0.860083		1.16317		3.02651
6.35225		0.0643077		8.77806		1.01153		4.17661		10.0196		1.1101		3.14561		0.42286
8.54489		1.76279		1.41089		0.92333		37.6862		0.935888		9.35488		1.23802		1.68612
0.492383		0.601467		2.74542		1.91556		1.34753		0.463611		11.3331		0.0445041		0.680831
0.102579		0.601467		6.34536		2.31797		17.4981		0.251303		3.39832		0.180037		0.598387
1.25917		14.3747		7.23626		0.490605		1.74211		12.2727		18.2097		5.72077		0.148932
0.407754		0.109702		5.62537		2.58256		22.1065		10.4919		3.68634		8.46383		0.0212757
2.08237		18.0629		6.17082		0.250814		16.1729		14.7597		3.36631		1.53943		0.0345736
13.1482		8.09901		4.65448		1.51867		18.791		4.93074		0.184016		0.801069		0.542538
0.341078		5.81797		5.5781		0.113005		8.0033		0.357457		6.32459		0.534046		0.305842
0.300046		1.46773		1.39271		2.07542		1.67015		2.29639		7.99675		2.38298		0.441477
0.3539		0.688472		0.381813		3.8201		1.28053		2.59319		0.688064		2.54279		1.61964
0.948866		0.851133		3.35268		13.8913		1.24082		28.5468		3.60634		0.145649		0.481369
0.453916		10.9929		3.22177		0.325234		0.491365		24.3504		0.52405		2.66619		2.72067
1.03862		0.461503		0.185452		25.1228		0.275463		0.19281		4.00438		0.556299		1.65155
0.492383		0.892744		1.27271		9.5034		2.43946		0.435448		0.228022		1.41603		1.07444
0.171821		1.14241		0.643628		3.54724		1.04477		1.89344		0.462044		1.32702		0.180846
1.51305		4.13083		0.58181		6.70034		1.27556		1.37567		1.32012		0.0283207		0.00265946
1.50023		2.48153		2.10543		0.964672		0.00992642		1.72446		0.126012		0.157786		1.09039
1.11043		0.525812		0.363631		11.7855		8.51948		1.00955		0.860081		1.26229		4.11425
0.102579		1.28237		0.71999		13.6046		0.928135		0.0758246		1.58815		0.944695		2.13824
0.3539		1.10458		0.919987		11.9234		0.215904		1.63564		1.00209		0.467291		0.311162
0.784735		0.132399		0.159998		0.92333		5.93857		1.75262		1.0301		2.45176		0.279247
14.1458		3.12839		0.127272		0.201203		0.69486		1.9411		0.158015		0.39042		0.646258
11.5479		1.672		0.99635		0.708345		1.53366		1.31718		2.1582		0.811184		2.86162
14.3766		11.5678		0.578174		2.37585		1.64533		0.467944		0.678064		0.542138		0.457434
6.34712		13.7997		1.21453		1.11075		1.60314		1.1417		0.906086		0.677673		0.949441
7.64219		10.8037		8.02171		1.0887		13.9592		0.00649912		0.772073		0.987176		1.46804
0.410319		22.5607		3.79267		0.248059		0.022335		0.0779905		0.130012		1.30073		0.965398
16.2999		10.1228		16.0943		2.57705		0.575741		1.98876		0.774073		0.380305		1.99462
0.589833		1.44882		4.45812		0.507142		1.11922		0.574098		1.43814		1.10653		2.3111
1.08222		2.03894		1.02908		3.02632		1.68752		0.691085		1.72216		1.05191		3.99457
0.746268		0.253449		4.08721		0.31972		0.779236		1.63997		0.796076		0.519886		0.0877634
0.0897577		0.438806		8.62533		11.4961		2.02006		1.05071		0.492046		1.98851		0.457434
0.13079		0.185358		6.13082		0.272864		0.357356		0.545935		0.63406		1.45042		0.327118
0.243627		0.419893		15.1452		2.18567		1.63044		22.392		0.550052		10.0235		0.180846
1.23865		3.10947		14.3598		0.708345		0.818942		19.125		0.996094		2.62168		0.26595
0.494947		2.06163		9.34896		14.5445		2.34515		11.6358		0.442042		29.322		0.558495
2.5927		1.30507		1.71634		4.77375		2.4742		16.339		1.38813		10.8468		0.470732
0.410319		0.109702		5.81446		16.6585		0.255609		6.00528		16.4615		10.0619		1.25528
0.212853		1.32398		6.41809		8.48361		2.4742		13.1219		5.42251		12.9243		0.037233
1.52844		0.109702		8.94897		4.07919		1.4741		2.35272		16.9276		24.0644		0.991993
0.859106		0.276146		1.35635		0.374843		1.31775		11.4625		11.4471		8.62364		0.978696
10.5811		1.31642		0.149089		5.88174		0.248164		9.5257		4.2284		2.81993		0.0611685
1.82079		2.91277		0.756353		17.761		0.205976		7.06249		2.27222		6.3944		1.44943
1.86695		0.975966		0.225451		9.90581		1.94313		1.87394		7.32269		11.4678		0.255312
21.6033		26.1392		0.363631		20.87		0.764346		0.357457		30.0488		1.0337		0.0319135
12.8404		7.05873		0.803625		1.05563		0.186123		1.25435		16.2175		0.542138		2.81109
3.19792		11.3068		5.11629		1.52143		1.09937		0.381288		2.84227		0.0303435		1.12231
9.87074		6.27191		1.19271		23.9625		1.23089		0.678086		5.48252		1.66687		4.21531
5.01615		2.12972		18.1561		0.154347		1.18871		7.97021		3.48233		1.79431		0.180846
0.674462		14.7757		2.40724		1.02807		1.07455		0.320628		2.43023		1.65474		1.13029
12.4814		2.6404		0.916351		1.5545		0.645226		32.7713		20.6139		0.366145		0.42818
4.27245		10.3952		0.163634		0.474067		0.684933		12.0951		0.590055		1.11057		1.22337
0.197466		0.211837		0.243633		1.26785		1.71233		0.452779		3.44432		0.542138		0.297864
0.282094		3.083		0.501811		0.140567		0.369763		0.441947		1.31012		0.422787		5.72856
10.9453		1.32777		5.70174		0.0689054		0.548443		0.465778		1.0281		0.384352		0.662216
0.592398		1.20672		1.37453		1.34503		0.982731		0.996547		2.53624		0.631145		0.864338
1.2925		1.22563		0.341813		1.59033		0.0322614		1.17419		19.3898		1.23802		0.890933
1.03862		0.397196		2.06543		0.65322		0.265536		0.853565		0.436042		0.94065		1.25262
0.38211		0.0718741		1.17453		0.895767		1.08944		2.35705		0.244023		0.701947		0.696789
1.22326		1.57365		1.09453		0.482337		0.389617		0.866563		0.714067		0.103167		0.236695
0.105144		14.5449		2.32724		2.71486		5.59114		1.93027		0.0280027		0.51584		0.699448
0.00512891		1.59635		1.66907		2.60462		1.53614		0.487442		0.442042		1.07214		1.39092
0.0743704		0.090787		1.47634		1.87146		0.873538		0.662921		1.46614		0.366145		0.396265
1.29507		19.1751		2.12724		20.3518		40.9843		0.0888229		0.43404		0.821298		1.53187
1.06683		2.07298		0.785442		6.03609		47.1239		1.36267		0.574054		0.0687786		21.5606
0.156434		14.1175		1.22544		19.3679		7.56901		0.80807		0.346033		0.311527		2.11164
1.65666		2.17134		1.78907		2.45302		22.8113		1.32584		1.0421		1.88332		15.0634
0.315433		0.711169		0.901805		20.4979		1.76941		0.691085		2.82427		25.0537		8.16467
0.425706		0.465286		0.359995		7.72289		7.92388		1.30634		0.414039		1.42817		6.86949
1.44381		7.64885		1.59271		16.3912		10.1127		1.38867		0.74007		0.68981		8.10881
7.64988		18.3126		4.09085		12.0556		0.0446695		0.2773		0.126012		0.544161		1.85101
8.16278		11.931		4.49084		1.59033		0.965359		0.938055		0.506049		1.67496		4.59296
24.514		6.96416		8.95987		10.7547		1.61803		0.987882		0.596057		0.244771		8.34551
13.7739		3.83956		0.912715		32.9091		1.56095		0.0779905		3.84436		0.964925		0.316481
13.9662		0.35937		1.91997		0.719371		0.823904		0.5611		21.612		0.354008		4.75518
15.569		0.684689		10.8908		10.6362		0.560851		0.556767		0.0400032		1.01752		2.57706
8.41154		1.30507		0.698172		2.04786		1.12915		0.218807		0.274026		1.06607		5.93334
6.40098		1.60013		0.185452		16.9066		0.280427		0.792905		0.550052		24.9748		1.78718
11.1786		1.13863		3.06905		2.88575		1.56095		2.88132		0.20402		4.28855		3.71798
16.0153		7.81151		3.27632		0.589828		1.17134		0.706249		1.68416		13.3451		0.292545
0.466737		1.77792		0.559992		2.83338		0.496328		0.179812		0.924087		11.2069		7.47319
0.284659		0.192924		2.22542		6.74168		0.464067		0.374789		0.814076		0.254886		5.16209
11.2889		0.522028		0.599992		0.581561		1.22345		0.478776		0.474045		7.06398		6.48652
0.22824		0.851133		1.86543		2.87748		0.667562		0.407284		0.484045		0.410649		5.76846
0.12566		0.457721		3.11268		0.69732		1.19367		0.309796		0.0160013		3.14966		1.59304
5.94962		1.87628		0.679991		1.79429		0.776754		1.57498		12.0971		1.73767		0.944122
8.48591		2.95438		3.11996		0.443749		0.627856		0.487442		14.5714		4.80238		1.67814
1.50279		1.1008		1.01817		0.00826849		0.193568		0.0259967		25.7444		1.40389		2.23664
0.212853		0.253449		0.698172		2.38136		0.640264		0.285966		18.3297		12.2649		2.96534
0.369287		0.911658		0.559992		0.184666		2.07714		11.8828		1.1021		0.934582		0.26329
0.269272		1.77792		0.323632		0.242546		2.30793		33.7245		18.5897		0.289275		0.138294
0.523156		0.393413		2.79996		0.642197		9.599		4.62745		9.02685		0.708016		0.981356
1.71052		1.59635		0.138181		1.83012		22.4738		15.7693		11.7871		29.3604		1.20475
1.01041		10.2703		2.12724		0.363819		6.79722		0.370456		19.8359		1.18947		1.27922
0.366723		13.5841		2.62178		1.50489		11.284		8.97976		14.5794		0.576527		0.819126
5.80858		16.1299		1.09453		18.0146		4.80446		19.5215		3.50833		2.1018		0.952101
0.410319		18.5812		0.185453		0.212228		2.43201		1.70713		6.01457		0.12542		0.534559
0.777042		12.5968		2.41815		12.1218		23.4689		24.1056		0.0320025		0.420764		0.499986
0.384674		9.70292		1.35271		19.2521		0.248164		5.10189		1.65416		0.90626		0.138294
1.34636		3.54071		0.978168		23.3396		3.13183		0.65209		0.0440044		0.861756		0.106378
16.7667		8.52646		1.43271		1.32574		1.13659		4.41731		26.3945		0.232634		0.906889
19.2132		0.450152		1.55634		2.95465		0.533554		20.1324		3.1843		0.861756		2.09569
0.22824		17.7187		4.25085		9.58884		0.585668		4.89825		5.45651		0.343893		0.441477
3.16459		15.3242		1.58907		16.4132		2.56602		3.0373		3.03428		0.0788932		0.369671
25.6116		4.85714		1.45816		1.6868		0.156343		0.511272		0.406038		0.784886		0.204781
9.24243		0.109699		8.86169		0.170885		0.0446695		1.12437		0.930087		1.59		0.534559
12.9456		0.873831		3.92358		0.545729		0.545961		0.829734		12.5552		0.576527		0.627642
16.6128		28.5527		0.185452		0.650465		0.322614		0.810237		0.162015		1.29668		0.712746
18.2925		7.47862		15.8761		0.87923		3.10702		1.32801		2.98228		1.0863		1.48134
1.13607		0.393413		2.58178		0.471312		1.81904		0.678086		0.0500049		1.13282		5.89877
21.2545		0.295059		0.00727251		0.0854417		2.8663		0.0411621		1.77417		14.4718		0.574452
0.230804		1.0781		1.33816		1.48008		0.667562		0.72358		0.410039		1.22183		2.74992
0.677026		0.382064		0.934532		0.578803		1.26316		1.12653		0.324031		0.746451		1.39624
0.566753		5.86715		6.05082		0.0661479		0.818942		1.56415		0.290027		0.129466		1.03455
0.505205		0.503114		0.876351		0.592585		1.16885		0.311962		0.596056		0.509771		0.906889
1.2207		0.174009		10.3271		1.71436		0.022335		0.288132		0.698066		2.34454		0.675513
0.820637		0.438806		7.72353		1.43598		32.3581		0.288132		1.43814		0.238703		2.88024
0.792429		0.934355		0.0436355		0.234278		5.67304		1.22185		0.182017		0.115306		0.648918
0.7873		18.4412		0.149089		0.928841		20.3122		0.171147		2.35222		0.811184		1.72335
0.241062		8.63995		1.7927		12.56		7.86433		0.630425		0.54205		0.699924		0.26595
0.369287		8.16332		0.0109096		16.5014		41.2548		0.36179		0.226022		2.13214		0.151592
1.27455		18.0743		0.30545		19.875		28.6903		0.322795		0.816076		1.0337		0.223398
0.897573		10.9059		0.523629		10.5122		20.2825		0.795072		0.128012		0.420764		4.63019
0.494947		1.20293		3.0545		0.705588		6.92875		0.409451		1.52214		32.2168		3.58766
1.03862		17.0378		1.15635		7.20748		2.32034		0.36179		0.170016		0.643283		0.861677
0.63343		0.419893		4.15631		0.843399		38.7236		1.88477		1.74416		0.960879		1.7925
0.689849		2.91655		0.087271		1.90729		8.35817		0.489608		0.10201		0.803092		2.03718
3.25178		13.9662		0.418176		27.2038		14.1826		0.513439		0.0140013		0.0910306		2.14622
2.64912		0.170227		0.119998		3.11727		0.369765		0.857897		1.31612		11.4132		0.734022
0.22824		0.295059		8.65442		1.85493		0.533554		0.00433275		0.376035		0.414695		1.51591
0.256449		11.2387		0.403631		0.865449		2.01758		0.327127		0.778073		0.48752		0.377649
9.19884		0.703603		0.0218178		1.52143		0.833832		0.881728		1.24012		0.902215		12.5395
4.67764		0.707386		0.287269		0.0358308		2.36501		0.320628		0.85608		13.339		4.70731
16.841		1.26724		0.541811		0.636684		2.55361		0.309796		14.5454		8.1705		6.33493
7.61911		0.382064		6.38537		13.3869		0.66508		11.222		3.85636		4.32699		12.5449
22.4829		1.28616		0.479993		0.69732		0.464067		29.6538		15.1774		39.2969		12.3294
1.82079		0.438806		1.53089		0.26184		0.330059		3.19762		23.4802		1.45447		5.89877
0.451351		1.24833		7.07626		1.1328		0.545961		18.9236		6.97466		32.5		0.0611685
14.4458		11.0345		5.27629		0.383113		2.27815		16.2242		12.8332		7.32695		2.52653
1.67462		1.40721		3.90176		0.63944		0.248164		38.0898		1.34013		6.72008		1.3005
0.117967		1.22185		11.7489		1.63719		1.25075		10.2038		7.80474		4.81653		1.57974
0.369287		0.166444		6.16719		1.52418		0.493847		18.1783		5.47051		4.35733		1.5106
1.62589		15.0896		10.8471		0.0826862		0.30276		1.51865		1.94218		0.256909		0.148932
0.0615475		13.8338		4.81084		0.683539		0.16627		6.44289		1.67816		5.02894		0.0212757
2.11314		12.888		0.0436355		0.250814		1.12915		20.2949		16.8436		52.2779		5.88813
0.0205156		19.2507		2.63269		1.61789		0.962878		17.6952		2.1162		1.11057		1.38826
0.953992		4.40698		1.43271		0.124029		1.42695		8.93643		0.788072		3.77878		3.68873
0.30261		17.0189		0.519993		1.44976		0.454141		0.158148		1.59815		2.3668		16.0607
0.410319		9.67266		6.70173		0.0937109		1.31527		0.569765		1.37413		0.886031		0.119677
0.22824		6.11681		1.03635		4.96944		0.18116		0.381288		1.13411		0.333779		0.497326
0.661639		9.62348		5.33811		22.7029		0.18116		1.40816		2.61425		0.465267		7.38277
2.13109		0.99488		1.69089		17.7169		37.9245		0.938055		0.362034		2.34657		0.279247
9.47068		23.722		0.916351		12.5628		2.0548		0.0649922		0.798075		0.835459		2.01324
19.9954		5.60235		2.89814		38.3388		14.6715		0.229639		0.182017		0.388397		1.1489
1.09504		0.128615		5.33447		6.71963		2.56354		0.110487		1.29612		0.358054		0.497327
17.9771		0.427459		0.661807		3.11175		2.00765		0.877395		0.698066		2.69653		1.03454
21.8341		0.0680905		0.778171		3.2413		14.7732		0.086656		0.792074		0.190153		0.986674
6.65999		0.627947		0.95635		22.3446		1.36242		0.0628259		0.0320025		0.366145		0.712746
16.8103		1.43369		1.87634		0.915061		3.04002		1.06587		1.34213		0.422787		3.9068
3.45181		0.192924		1.53089		1.48835		11.6364		0.272967		0.398038		0.469313		1.02391
32.7845		0.276147		2.6036		23.5931		0.434287		0.147315		0.592056		0.693857		0.718065
2.18495		1.18024		2.97814		2.40341		19.935		0.701916		1.70816		0.576527		1.86431
1.66692		0.559856		1.90906		3.20272		9.28879		0.903392		0.858081		0.192176		0.079785
0.548802		1.01758		0.279996		7.55752		0.220866		0.229639		1.46214		0.997291		0.340416
0.871927		14.2839		0.658173		2.1774		0.761864		0.595762		0.608057		0.323664		0.542538
8.57567		7.5278		1.25089		3.72088		0.722159		0.00433275		0.928087		0.675649		0.228717
1.4156		7.00956		0.734535		0.0220493		0.0868579		0.522104		0.0180019		0.15981		1.21273
3.12868		2.5534		1.17816		0.636684		1.15645		0.086656		0.246023		1.39378		1.0638
0.969379		21.4902		1.51634		1.65924		0.48392		1.41033		0.666063		1.13687		2.32706
0.520592		6.03358		0.265451		1.89903		2.99782		0.502606		0.358034		0.964925		0.311162
1.12325		14.5903		0.796352		1.73365		0.265536		0.357457		1.97019		0.0910306		2.18345
0.546238		10.2363		1.07635		1.22651		0.560851		1.56415		0.936087		0.552253		0.00531892
1.19505		1.7174		10.1271		0.231521		2.13421		1.06804		0.130012		31.1507		0.874975
0.0769348		1.28237		7.06899		2.26285		0.0148896		0.571931		0.0300028		0.625077		1.5691
0.995024		3.36292		6.51263		0.00826849		0.970322		0.123485		1.42813		0.366145		0.170208
0.102579		0.170227		0.549086		0.683539		0.640264		0.220974		0.402038		1.2097		1.73399
0.802687		0.234534		0.243633		2.95465		1.62796		1.44933		2.63425		2.4376		2.55312
0.115402		0.276146		10.7708		1.58757		1.72722		1.06154		0.724068		1.59202		1.35369
0.215417		1.18024		5.27265		1.49386		1.96546		0.346625		1.24812		5.82798		0.920187
0.689849		1.49043		1.33453		0.366576		0.72464		1.77212		0.564054		0.0404574		0.997312
1.4592		0.730083		0.163634		1.56553		1.77934		1.00738		0.114011		0.410649		0.00531892
0.184643		8.37515		0.85817		0.774494		0.481439		0.463611		0.386036		2.20294		1.71006
9.68609		0.0870047		1.74907		0.942623		2.36004		30.1066		0.376035		1.44031		0.611685
13.5867		1.67579		0.95635		13.2298		0.737048		1.6963		0.944089		26.6133		2.29781
9.27577		21.0211		2.69451		24.1526		0.58815		2.32889		0.472044		4.0013		0.401584
8.09611		0.461503		0.229088		3.51416		0.675007		6.89135		6.77264		9.86165		0.960079
20.1928		0.393413		1.31998		2.16638		0.424361		20.583		3.52034		2.65405		0.119677
17.7001		6.74098		3.5345		26.5395		0.0173715		1.85444		20.4279		9.30535		0.938804
13.2995		1.15754		2.20361		3.67954		4.46447		1.67247		7.17267		4.49489		0.1117
5.5034		8.93122		3.23632		4.9088		23.3746		22.3357		9.23487		2.41332		0.132975
9.16037		13.4857		5.66174		4.15636		5.55888		18.4448		11.6711		34.9335		0.42552
8.85007		12.6535		0.283632		0.63944		0.980251		1.84361		17.6077		14.2615		0.829764
0.75909		11.1177		0.618173		30.0895		3.24103		13.2714		6.82464		2.05729		2.39887
7.93967		1.77792		1.05453		1.80807		4.17164		11.9456		8.34078		0.576527		1.32709
7.77298		4.3805		1.80725		2.71762		2.50646		0.511272		8.04675		19.7051		0.803169
2.98251		0.132399		1.82907		10.0133		0.18116		1.52732		7.25668		2.91703		3.39352
0.492383		1.11971		0.0654535		0.711101		2.83404		2.68851		11.2771		0.509771		0.95742
1.12325		0.707386		0.894533		0.0551233		2.12925		20.7845		13.2612		2.73092		1.61698
0.451351		1.67579		1.03635		0.3776		0.506255		0.68675		15.6755		27.1453		2.70471
0.0333385		21.4561		1.49089		0.818594		0.871057		0.617426		0.548051		3.55829		3.42012
0.284659		5.23541		5.82901		1.58206		1.20112		0.476609		0.672063		5.07546		1.86165
0.0769348		0.476635		0.127272		1.31471		0.411953		1.59881		2.03619		0.0809158		0.938804
1.30533		0.090787		6.96354		2.4861		0.764346		1.77645		18.5757		1.09439		20.9037
0.105144		1.1235		7.31626		1.07216		0.369765		0.524271		1.52214		17.9796		3.46001
0.20003		0.873831		1.97815		1.19068		0.533554		0.381288		9.34288		0.48752		6.34822
0.618043		0.60525		3.5454		0.92333		0.506255		0.78424		0.286027		1.30477		15.0182
0.577011		0.0302621		10.2835		0.126785		0.831351		1.17636		0.342032		0.434924		3.44937
0.102579		1.74009		12.8435		0.465799		0.578224		0.428949		1.42013		0.764657		1.00529
0.259014		0.261015		0.210908		0.815837		0.506255		0.786406		3.81636		0.0829391		3.32969
0.548802		1.11971		10.0799		2.3979		0.885947		0.914224		1.38413		0.228589		2.44674
0.661639		0.624164		0.519993		1.94313		1.34753		0.158148		5.18249		0.568436		5.99185
1.36175		0.915441		3.98176		0.788275		0.0992654		0.80807		0.10201		0.873894		0.710087
4.59557		3.18513		12.4616		0.664246		0.776754		1.03121		0.664062		2.25554		3.76319
25.8116		10.2628		16.607		1.58757		3.30307		1.21102		0.106011		0.123397		6.09291
7.57039		6.10546		2.08724		20.2113		25.1167		0.106154		0.770073		0.805116		1.31645
26.4425		8.24275		10.5635		2.70108		49.5683		0.10832		0.0820078		0.109237		0.409563
5.42647		20.1511		4.58175		8.43123		13.0386		0.773408		0.410039		1.52527		1.27656
0.730881		12.4833		0.916351		19.2356		25.7967		0.966218		1.00209		0.0525956		3.44671
0.91296		3.47641		8.36352		25.856		0.672527		0.0086655		0.332031		0.12542		1.65421
1.56691		0.998665		0.341813		9.34906		12.6067		0.184145		1.13811		5.20493		0.367011
0.800122		31.7719		2.76723		8.13632		2.51142		0.790736		0.418039		0.333779		0.670193
4.58275		0.828436		0.0654535		12.1053		2.91841		16.8677		0.490045		1.70328		1.10901
1.83618		0.230752		1.57089		10.1208		0.55837		17.015		0.63806		0.861756		1.359
2.2747		1.40721		1.72725		24.6653		0.545961		0.121319		1.1101		0.621031		1.19412
15.5152		0.109702		0.0472722		1.89351		1.30783		4.57545		0.130012		0.48752		0.295205
12.7968		2.35669		1.81088		2.67076		0.637782		6.38224		1.82617		1.67092		0.0319138
0.969379		2.46261		1.74907		0.997747		0.533554		29.7881		0.0580055		0.841527		0.58509
0.269272		0.790608		1.27271		17.5763		0.749456		16.4712		0.84208		0.697901		0.922846
0.900138		0.090787		0.323632		2.54122		0.600558		28.185		1.00209		1.69115		1.54251
8.01661		0.915441		1.01817		8.54424		2.01013		35.4836		0.724068		1.60416		0.702107
0.91296		12.6422		0.559992		13.7314		1.45424		1.1287		0.596057		1.57382		1.16486
0.47956		1.4526		1.53452		21.0106		2.03495		29.5541		1.0121		0.714085		0.122337
0.60522		0.953269		1.1418		0.757957		1.67015		20.8084		1.71816		1.23802		0.0212757
3.04662		5.30729		0.698172		3.29091		0.466549		26.6793		0.94609		1.15508		2.4627
0.256449		0.665775		0.978168		0.0523684		0.384655		0.474443		0.0380034		0.525954		1.10369
1.67718		1.32398		0.458175		0.939867		0.749456		0.370456		1.39413		1.25015		0.367011
1.38996		4.03626		4.2654		23.2403		0.70975		1.59664		22.1401		0.0809158		0.890933
1.90542		9.3322		0.399994		1.46355		0.955433		0.0996547		0.664062		0.447062		0.510624
1.88234		7.53158		0.618173		2.54949		0.240719		0.545935		0.0500049		0.382329		0.122337
0.743703		24.3008		0.319995		0.788275		0.938061		1.20886		10.875		0.082941		1.76059
0.510335		11.7948		2.04724		0.83513		0.761864		1.09187		1.47014		0.821298		1.60102
0.856541		7.97039		0.741807		0.531948		1.76445		0.771241		1.40013		0.598779		0.835083
13.9944		0.378281		18.4688		0.427212		14.7658		0.405118		0.574054		0.920421		0.0505309
0.0333385		20.7677		7.22899		4.81785		30.1073		1.432		0.052005		0.457176		1.04518
0.105144		0.295059		5.44356		0.396893		17.168		1.41033		0.912086		15.8494		0.239355
0.22824		1.80062		1.06908		4.90329		0.570778		0.736578		0.192018		12.6148		0.922846
0.394932		1.34668		5.0872		1.3533		0.488884		1.3865		0.506048		6.35798		1.0505
0.453916		2.05029		2.95996		17.6563		8.44007		0.654255		1.44814		10.5919		1.93612
1.47458		2.50044		9.00351		7.62642		0.667562		0.476609		0.296028		15.3154		0.558495
0.802687		1.51691		10.5889		4.08194		1.37731		0.78424		0.780073		16.6202		0.856359
1.33354		0.355584		15.2616		0.0385869		1.91583		2.03859		0.496046		2.26767		0.561154
4.27501		1.54339		6.25082		21.0078		1.52621		1.3865		0.460043		0.410649		8.98911
1.37713		0.786825		14.938		2.91331		1.81408		0.844899		5.93856		21.5095		6.28174
15.9794		1.63418		8.02534		22.5072		0.873538		0.314129		10.0209		2.59741		2.88024
18.8747		0.934355		0.461812		24.9685		1.04973		0.706249		10.345		0.0809158		1.3005
26.1604		0.548508		16.0652		0.620146		0.0620413		0.654255		15.2714		2.39714		0.175527
17.259		0.0680905		0.698172		9.99676		1.45424		0.301131		2.1122		11.2312		1.64889
25.1013		17.783		1.35271		6.85468		1.25075		0.266468		11.8851		0.0586642		3.01587
1.8926		0.276146		1.05453		0.0523684		0.655153		0.125652		16.2755		19.1933		3.52916
7.25495		2.02759		1.70907		0.440993		0.603039		1.6833		2.77826		5.91092		2.56376
0.13079		13.777		1.35271		0.272864		0.21094		0.125652		4.71845		0.770727		4.2419
12.1506		21.8647		1.0218		0.27562		0.292834		1.01171		3.72635		0.576527		2.43876
7.24213		15.1048		2.90905		39.3945		0.69486		0.576265		13.2412		28.6564		11.9252
1.75155		3.27592		0.421812		0.278377		0.290352		0.179812		8.36278		4.47264		4.53977
0.928347		18.3391		3.2145		0.562266		1.34505		0.238305		24.3823		2.25756		1.40953
5.43929		19.3907		2.4036		0.570536		1.12667		12.81		1.44014		0.169924		0.827105
2.08237		0.892744		0.181815		0.173641		0.655153		3.50525		1.66616		0.343893		0.452115
0.533415		1.3656		3.5854		0.90128		0.31765		22.9379		0.308029		1.56573		2.17547
0.20003		9.47217		2.42906		2.18567		0.536035		24.3049		3.37632		0.960879		7.99977
1.50023		0.230752		1.27271		3.48109		0.397063		31.2526		1.0461		0.388397		14.0315
1.52844		1.24833		10.2253		0.865449		17.0166		12.7905		2.56024		0.950764		3.63022
0.410319		2.58744		0.916351		0.551241		5.82938		18.8456		8.31478		0.56439		0.640939
1.0976		1.84223		2.1927		20.9279		7.27866		26.74		4.2564		0.619008		0.220738
0.60522		0.707386		0.71999		14.4949		20.1733		11.404		16.7876		0.157786		2.06909
0.38211		1.55095		1.25089		25.0815		16.6047		0.511272		12.0431		0.973016		0.640939
0.3539		0.896527		0.509083		18.8607		0.397063		0.853565		0.668063		0.0586642		3.46533
0.325691		0.983531		3.35268		7.92409		22.8038		0.606594		0.560052		1.74172		2.19675
5.39569		0.911658		0.741807		4.91707		1.45672		1.39733		1.46814		0.301413		0.569133
1.37457		1.05919		8.71624		16.3581		3.03009		24.0991		1.0641		1.22386		0.656896
0.0230807		0.109702		7.77807		0.904036		0.848723		26.753		0.162015		0.598779		1.38294
1.19249		0.934355		3.76358		19.2245		3.30803		0.418117		0.846079		0.720153		1.26592
1.38739		1.6947		1.21453		4.40717		5.58121		1.49266		0.996094		0.147672		0.273929
1.61307		1.55095		1.54543		0.13781		2.9333		0.912058		1.30612		1.17531		0.207441
1.86439		1.61526		1.03635		1.11075		1.38476		0.205809		1.18411		0.774772		0.0159569
15.0305		0.170227		13.6362		1.32298		1.38476		0.701916		0.884083		1.30882		0.167548
19.1542		0.132399		1.66907		2.37034		4.41236		0.0758246		1.1341		2.07954		0.255312
21.8213		29.2487		1.09453		18.1386		2.00765		0.489608		4.00037		0.477405		0.0531892
20.7262		12.7367		1.15271		2.53295		3.04746		0.476609		0.278026		0.345917		1.06646
28.889		1.78927		0.105451		1.02807		1.19863		0.0996547		0.136013		0.392443		0.178186
3.01328		10.1569		0.959989		2.42546		0.568296		0.959719		0.704066		0.50168		0.151592
11.9762		1.26346		2.10179		8.31823		1.68255		0.890394		3.99438		0.400535		1.41219
0.60522		1.26346		0.174542		0.606365		0.439251		0.818902		0.358034		0.756566		0.151592
9.06292		13.1604		1.42543		0.336257		0.615447		1.05937		0.258024		0.18813		0.180846
23.3856		14.9156		2.50178		0.50163		0.369765		0.125652		0.0120009		0.614962		1.31113
0.376981		4.2254		0.698172		0.396893		1.19615		1.86311		6.01857		1.53336		1.28454
0.47956		0.208055		1.70907		21.9449		12.6961		0.630425		0.656061		0.293321		0.438817
0.966815		3.39697		7.13808		0.124029		0.292834		0.00649962		2.22621		1.72554		0.0638276
2.77222		7.59967		1.07635		0.893011		0.33254		6.75053		5.80855		0.378283		0.569133
0.171821		1.4299		0.541811		1.22376		0.0992654		0.0411621		5.65853		1.77004		0.42286
1.52844		1.50934		1.35634		4.02131		2.68514		1.17419		1.46814		2.10786		2.35366
0.3539		0.957052		1.5927		0.248059		1.70985		1.55548		1.1201		4.99859		0.499986
0.607785		0.711169		12.2326		2.04786		0.344949		1.13953		1.98219		7.38764		0.148932
0.648817		0.748997		2.87996		1.01428		1.01996		0.587096		0.176016		8.98776		2.68875
1.27712		0.0491767		1.11998		0.380356		6.75503		0.171147		0.580054		3.46928		0.688811
0.661639		0.813306		10.1526		0.573291		0.871057		0.812403		0.182017		0.485497		2.81375
0.297481		0.109702		1.29453		0.0854417		1.29045		0.0563267		0.296028		0.797024		1.93612
0.158999		0.476635		17.0034		1.14934		30.8592		6.78519		0.296028		1.19351		0.26595
0.689849		0.192924		1.62907		0.589828		17.9448		8.24318		0.00800063		1.3776		0.321799
0.256449		0.393413		12.3198		1.36708		3.33781		32.9294		0.538051		0.853665		5.00518
1.55665		4.58099		1.27271		23.7309		3.95822		1.65947		10.927		0.896146		0.135635
0.243627		4.5129		1.37089		1.59309		14.4332		23.1372		17.1696		18.3538		0.281907
2.06698		1.11593		1.57089		7.7477		20.0963		3.89087		7.22868		0.884008		1.55581
4.175		9.78236		2.79269		4.20046		18.5925		14.8919		0.718068		2.65607		0.0186165
0.7873		6.40052		7.21444		1.36432		13.2669		14.5648		15.3634		1.93794		2.58769
0.187208		5.12193		1.58907		18.9875		5.02533		2.41121		14.3533		9.54203		0.412223
26.3527		23.7712		0.81817		4.52569		1.26067		6.65954		2.88027		0.343893		0.00531892
14.9202		12.8843		2.97814		15.2005		9.33098		1.82845		16.8116		1.43221		0.0984006
16.941		8.74965		8.84715		0.16813		39.1033		27.782		0.500049		1.03977		22.1962
19.5132		1.34668		3.07996		0.465799		0.804052		1.15036		0.984092		0.997291		3.84298
12.784		2.37561		0.243633		0.454774		2.55609		0.864397		4.2284		7.11859		11.3667
0.3539		12.7821		0.905444		1.49386		1.33016		0.691085		6.28459		1.44638		11.8614
5.58803		18.6228		0.916351		0.468555		1.14156		0.0974884		0.0800072		0.859733		6.82162
17.1821		0.873831		1.35271		16.088		0.642746		0.123485		0.64006		0.18813		0.611685
1.87977		9.36247		1.19271		0.303183		1.42695		0.16898		0.932088		0.0242747		11.1832
1.16685		0.582553		2.82905		0.818594		0.876021		1.28035		0.728068		0.0424808		12.2257
11.5838		11.6889		2.07997		2.38136		0.910763		0.19281		0.814076		1.7579		3.54777
0.956557		3.47262		0.359995		0.636684		0.615447		1.98876		1.27412		0.720153		9.28165
0.592398		1.88384		0.938169		0.107492		2.21611		2.29639		1.16611		0.68981		3.71532
0.830896		2.39452		0.0290901		0.713858		1.26316		1.12653		1.59815		0.455153		2.83503
0.63343		0.624164		2.3636		1.108		0.290352		1.13087		0.498048		0.402558		2.29781
0.438529		1.13863		1.11635		0.893011		0.414434		0.25347		1.1041		0.248817		0.829764
1.20788		2.33778		6.43991		1.65924		1.0001		0.961885		0.650061		1.16317		3.38554
12.884		1.20293		1.33089		0.0358308		0.141454		0.431116		1.0881		0.65542		2.27387
0.284659		3.24187		0.323632		0.303183		0.357356		0.348792		0.574054		0.345917		4.54242
2.8671		0.400978		1.04362		1.02807		2.50646		2.46537		0.314029		0.358054		3.39086
0.187208		4.5129		2.20724		3.35155		23.9627		1.57714		0.716067		0.169924		8.46785
0.161563		17.1097		9.1126		2.11125		34.0357		0.160314		0.704066		0.477405		0.175527
0.969379		18.1726		2.29452		4.34929		33.0902		0.233971		1.34613		0.123397		8.53965
0.664204		11.4354		7.70899		9.95542		3.80188		0.379121		0.488046		0.135534		0.441477
0.677026		6.76368		11.4326		10.5204		18.1557		0.0844899		3.2303		0.964924		0.311162
0.941169		5.91632		1.35271		16.981		11.9193		0.855732		0.162015		2.42546		0.667535
5.99579		17.6847		11.7962		20.5282		0.982729		1.3605		0.694065		0.918398		0.0239357
11.1299		0.00756551		7.15626		5.35255		0.464067		15.2515		0.412039		0.57855		0.0212757
23.6575		24.7434		12.9235		7.07794		0.0992654		8.27568		0.736069		0.612939		1.12497
1.35149		1.77792		14.418		7.80282		0.761864		25.8388		19.8579		2.47603		0.26595
1.4592		0.892744		5.62174		20.0101		8.9364		7.04299		4.2544		0.447062		1.25794
14.792		7.53915		4.10903		20.6578		13.1577		28.7071		0.182017		0.900192		0.497326
33.7539		1.49043		0.0254542		2.45578		1.14404		14.281		1.57615		0.477405		1.12231
5.55213		24.4181		8.49443		1.61238		0.156343		1.56198		0.286027		0.799047		2.49993
9.89638		19.3983		3.45813		0.39965		0.235756		1.52298		4.00038		0.305458		0.744659
1.46433		0.934355		0.378176		0.289402		1.91583		11.5578		14.2233		8.39707		0.718065
6.14709		1.70227		0.341813		0.953647		0.18116		0.240472		19.5238		0.311527		1.25528
0.75909		1.43369		0.527266		1.14658		0.925653		11.2047		13.8153		1.73767		0.768595
0.212853		0.298843		0.778171		2.72589		0.0992654		38.6119		2.79226		7.72344		1.56113
0.856541		0.809522		2.46178		7.91031		0.913244		0.0281634		10.421		0.962902		0.571793
0.0615475		0.419893		0.0727251		0.55951		1.11674		0.205809		9.12086		3.68977		1.25528
0.63343		5.20515		0.658173		0.366576		2.27815		0.147315		1.86017		2.25958		0.686151
0.451351		21.3086		0.189088		4.21975		0.0446695		0.795072		0.32003		4.7518		1.86165
1.47202		14.2423		1.41089		1.5104		0.506255		1.21102		3.89037		26.326		0.526581
1.2643		9.91854		0.974532		0.454774		0.439251		0.643423		16.9436		47.3764		0.617004
0.161563		15.7403		0.261814		4.51467		0.399545		0.535103		6.20858		2.02695		0.10904
0.117967		4.20649		0.639991		1.43598		0.263054		0.25347		19.1238		2.8179		0.00531892
1.38739		1.11971		0.403631		1.62892		0.034743		1.32801		4.16239		5.56298		1.72867
0.22824		1.89897		1.61089		3.44801		13.6689		0.8319		1.69416		5.75718		0.279247
1.0258		1.08567		0.00363626		26.0462		39.3986		0.322795		0.310029		0.113282		0.135635
0.566753		0.336671		20.8143		12.0612		4.91365		0.829734		2.83427		49.82		0.643599
0.451351		3.94548		5.96719		6.03885		0.776751		0.725747		4.66244		0.135534		0.26595
0.661639		3.55206		0.261814		1.7998		23.3299		1.02038		8.5528		0.432901		3.64617
0.692413		0.0567422		12.978		22.08		0.397063		0.749577		0.822078		0.157786		0.555835
14.256		1.38829		1.35271		4.38788		4.01034		0.298964		0.514051		0.101145		0.643599
1.64128		0.957052		0.95635		1.47181		33.1225		1.31501		11.2631		1.27038		1.4707
0.692413		0.457721		1.47271		0.928841		4.06245		0.240472		0.570054		0.861756		0.803169
1.61307		1.3656		1.53089		1.83839		1.80415		1.18719		0.124012		0.999314		0.353714
0.577011		0.0264797		1.17816		0.179153		0.871057		0.489608		0.614058		8.21096		0.194144
1.01041		0.0491767		1.93816		8.45329		1.07207		2.13175		0.170016		22.2519		1.78984
1.06683		0.559856		1.46907		10.7079		1.01747		2.95498		0.246023		0.975039		0.702107
1.34636		0.253449		1.09453		4.95566		0.372247		1.3735		2.04619		0.167901		1.61698
0.620607		12.0256		1.91634		1.24029		0.0992654		1.78729		0.498047		0.576527		1.4707
2.69272		10.3082		1.92725		18.88		0.871057		0.327127		1.85817		0.214428		0.757957
4.80073		20.0943		1.19271		0.733151		0.00496207		0.866563		1.25812		0.799047		0.555835
0.325691		7.76612		0.421812		0.653221		0.627856		0.738745		1.83417		0.75252		1.61432
1.44381		0.571208		6.07992		28.8299		0.603039		1.16336		1.48814		0.380305		0.744659
21.6546		19.3377		1.9527		0.876474		0.357356		0.314129		0.95409		1.09641		1.28188
31.1432		3.16243		1.19271		0.443749		1.66766		0.498274		1.49214		0.358054		1.31113
20.9622		13.9813		0.439994		1.29817		1.23586		15.297		0.892084		0.489542		0.183506
25.1192		19.8976		0.239997		1.86871		0.655153		0.294631		0.258024		0.147672		0.744661
0.515463		16.3872		0.774535		0.7552		2.04984		0.227473		0.714067		0.212405		1.22869
18.9183		1.41477		3.46904		0.768981		0.330059		22.6303		3.45632		0.440993		1.90686
15.469		0.181574		0.778171		8.83915		0.667562		19.164		0.792074		0.546184		7.31628
0.674462		0.544725		0.88726		0.170885		0.223348		33.8068		1.69416		0.0708019		2.06643
17.4283		0.253449		8.85442		0.278377		1.10185		24.6841		7.93275		0.214428		4.0717
1.64128		2.97329		15.6143		0.322476		1.19615		29.4393		0.694065		0.631145		2.82439
0.510335		0.892744		9.38533		0.322476		0.399545		10.3533		0.146014		2.46592		8.81092
2.1593		1.59256		1.62907		0.818594		0.0992654		7.51094		0.792074		0.677673		2.73397
0.00512891		2.50422		6.52718		2.1526		0.965359		2.39821		0.560052		0.145649		11.0928
0.871927		0.0870047		17.5198		0.27562		0.883465		33.0291		0.0140013		0.708016		0.656896
0.0923215		0.174009		17.3416		9.28015		0.682452		14.9959		3.65234		0.135534		4.00787
0.733445		0.972183		10.7126		4.11502		11.2319		2.28989		14.5794		0.653398		0.279247
1.31815		0.291277		1.41089		31.2609		35.7233		0.938055		11.3171		1.07618		0.0771255
0.748832		24.925		2.14542		27.6089		11.4702		0.710582		19.9239		0.538092		0.324459
1.13863		38.0816		1.86543		10.1263		0.397063		0.158148		10.875		0.392443		0.308502
0.812944		17.8435		1.13453		22.2178		3.17402		0.0411621		23.9202		0.977062		1.23667
0.730881		5.66666		2.85814		23.8026		1.26316		0.78424		2.58024		1.28454		10.4518
1.48741		19.856		5.63265		15.1977		0.153862		1.3735		18.6118		0.784886		0.10638
0.256449		1.40721		0.839989		0.203959		3.82669		0.582764		3.30231		0.962902		0.0478709
0.161563		0.809522		1.03635		0.74142		0.411953		1.12653		1.53214		1.16115		2.67812
1.07965		1.81953		2.50178		0.7552		1.87364		0.0628259		12.1851		0.366145		0.218079
0.13079		0.253449		0.221815		1.72263		2.64295		0.426782		1.96218		0.323664		0.547857
0.0333385		1.46773		0.203633		2.442		0.764346		0.240472		11.7111		1.48481		2.82173
31.5458		1.49043		0.876351		0.305939		0.30276		0.431116		0.722068		0.0606871		1.0505
5.9086		21.0589		0.741807		0.344525		0.223348		0.925056		2.54824		0.204313		0.715405
3.06713		1.24076		2.50178		3.58307		0.426842		0.405118		3.1923		0.865802		1.17816
8.18074		0.14753		0.71999		0.576047		0.00744482		0.335794		1.68816		0.388397		0.178186
19.8466		8.81017		6.51991		8.36233		0.00992642		1.09187		2.36422		1.05393		0.627642
13.361		0.506897		10.4762		0.471312		1.64285		1.77429		1.44814		0.315573		1.70208
12.1018		5.99198		1.13817		0.272864		0.275463		0.322795		1.0441		11.3181		0.398925
1.40278		1.49043		0.636355		0.259083		0.357356		0.0996547		14.0693		0.190153		0.715405
15.8588		0.503114		0.243633		0.413431		1.11426		1.09404		1.64815		3.45714		0.672853
3.01841		0.646862		2.30542		5.20923		1.45176		1.61181		0.396037		0.546184		0.037233
0.63343		1.18402		1.27271		0.749688		1.01996		0.78857		0.276026		0.861757		0.460094
1.16428		2.46261		0.421812		0.391382		0.220866		1.3865		0.584055		22.5918		1.02391
0.284659		0.480417		0.0254542		32.7906		0.00496321		0.255636		0.254024		21.726		0.313821
3.48002		2.41722		0.99635		18.6733		1.08944		1.60314		0.136013		7.87921		2.80577
1.66949		0.0680905		13.3925		2.30143		15.6145		23.5445		0.660062		31.0131		0.558495
5.0777		0.892744		8.59261		4.02682		18.4039		6.63571		0.614058		12.0363		1.91484
0.0923215		0.132399		6.23628		20.5723		20.3271		20.1454		0.396037		1.77004		0.659556
0.466738		0.0643077		11.2253		1.80532		21.2255		1.0962		0.998094		43.9698		1.25262
0.187208		0.673341		3.98176		2.88299		8.61875		12.2359		1.71616		0.797024		1.72335
1.28994		2.02381		11.7635		0.314208		1.24827		43.157		2.75626		1.75993		0.382968
0.133353		14.4087		1.39271		5.91206		1.88605		0.452779		0.158015		0.532023		0.10904
0.943733		27.5843		0.99635		0.214984		2.46675		18.6939		1.00009		0.0687786		1.00795
0.646252		20.0565		1.27271		4.0654		16.8628		0.853565		1.95018		15.2406		0.281907
0.171821		12.6119		3.23632		32.2118		0.947988		0.983549		0.912086		1.77813		0.659556
1.4156		36.1183		0.261814		0.47958		0.0868579		0.147315		2.54024		0.167901		1.16752
13.3738		1.3656		0.836352		8.68205		5.86909		0.264302		1.83617		0.831413		0.335097
0.341078		3.24943		1.09453		0.752445		0.481437		0.0389952		0.834078		0.254886		0.848381
1.12325		19.5193		1.29453		1.98998		0.399545		32.13		0.84808		10.9216		0.037233
0.661639		19.909		0.0436355		0.0358308		1.76941		1.86961		0.504047		1.00943		0.515941
2.31061		1.33533		2.04724		1.10248		0.292834		0.773408		0.942089		0.194198		2.03718
0.412884		1.0781		10.9162		0.366576		0.0744493		0.511272		0.408038		0.137557		1.45741
30.9483		22.591		1.21453		0.667002		0.451659		0.16898		0.844078		0.333779		0.672853
16.1332		4.35024		0.0254542		3.2413		0.399545		0.69975		0.00400031		2.44164		0.630301
11.5761		13.4479		1.17816		2.72589		1.35746		0.476609		0.750071		0.51584		2.72067
20.4108		2.39074		1.35271		2.60186		0.220866		0.0151649		1.68416		1.46054		0.223398
23.878		1.4299		0.101817		1.88524		16.4905		1.45799		0.53205		0.710039		2.72865
0.325691		0.590119		0.578174		1.3092		0.697342		0.418117		0.676064		2.46996		1.61432
18.2643		0.0491767		0.672717		1.74743		0.898355		0.535103		0.846079		0.319619		0.936144
14.3894		0.461503		0.95635		1.58482		0.330059		2.47187		0.902084		0.321641		0.545198
2.50807		0.355584		2.14906		1.01428		0.804052		0.58493		0.116011		0.321641		0.207441
28.7659		0.503114		1.55271		19.0261		0.682452		1.55331		1.21811		0.358054		1.76325
1.96184		1.59256		0.479993		21.1291		0.821423		2.27256		0.168016		0.273092		0.079785
1.34636		2.02759		2.4436		10.2421		0.600558		0.194977		0.374035		0.39042		0.539878
2.11571		1.1008		0.163634		21.548		0.464067		1.4125		0.476045		0.594734		0.140954
0.451351		1.44882		0.854533		2.32348		0.0719677		0.574098		5.08248		1.70531		10.4731
0.618043		0.934355		17.2216		3.07868		0.263054		0.927222		11.3071		1.84084		13.4517
0.259014		0.703603		13.5344		9.97196		27.653		0.8319		13.5953		0.216451		3.03981
0.0615475		20.8584		1.59634		0.496117		34.8175		1.89561		3.55433		0.305458		2.92279
1.01041		9.67644		11.1998		1.41669		1.57088		0.426782		1.59015		0.799047		7.25245
0.843719		1.52447		3.78176		1.7998		26.566		0.418117		0.490044		1.00741		2.6595
0.143612		4.55073		3.88722		4.66901		0.342467		0.2773		1.15211		0.653398		0.308502
0.91296		2.7085		7.09808		24.5909		0.0446695		0.242637		7.01466		0.523932		10.6593
0.117967		3.78281		1.27271		0.771737		0.16627		0.595762		8.89684		0.477405		12.3002
0.689849		14.2536		1.5927		3.28816		0.776754		0.890394		2.27621		0.0262978		3.56107
0.953992		0.234534		5.90174		0.515411		0.444215		0.738745		12.3252		0.916375		1.10635
0.325691		3.38184		4.02903		0.964672		0.156343		1.67247		24.5303		0.596756		5.17273
1.35918		0.627947		1.93816		0.0964677		2.45435		0.398619		1.90618		0.331756		1.9042
12.2685		1.20293		0.599992		1.63167		0.952951		2.69934		0.0840075		0.0829391		1.10635
22.2906		1.16132		1.29089		1.28439		0.439251		1.20236		1.22411		0.90626		5.99185
11.7197		1.22942		1.49089		6.79405		0.387136		0.0433275		4.93446		2.23733		0.00265946
22.4214		2.75011		2.58178		1.50489		0.925653		2.73401		2.1342		2.44569		0.656896
12.9225		2.25456		3.2145		0.126785		1.53366		9.89615		10.439		3.8779		1.96803
1.84387		0.60525		1.51271		1.29817		0.359838		0.0129984		6.78864		30.0624		1.22071
17.0154		0.378281		1.47271		2.56603		0.885947		0.675919		0.256024		2.33443		0.148932
32.2024		1.49043		2.05088		12.8191		0.871057		19.6558		0.136013		1.47065		0.946782
19.8466		17.5371		1.01817		14.7016		2.25085		25.2538		1.19411		20.3686		0.787212
15.2434		4.97062		2.80723		18.8607		0.600558		17.0496		0.976092		14.7874		4.66742
8.27306		1.50934		1.93088		2.54949		0.208458		17.2879		0.146014		14.0794		0.223398
1.12325		0.957052		1.45089		5.09898		1.96546		25.0003		0.10201		28.8162		0.659556
3.78519		12.9145		3.35996		1.28439		2.52383		5.86663		0.180017		0.710039		0.742
0.47956		26.8429		1.53089		0.713858		0.429325		10.4746		0.876082		9.73016		2.17015
1.15146		20.692		1.66907		0.366576		0.305242		0.16898		0.876082		0.256909		0.119677
0.328255		18.7665		0.839989		0.981209		2.94571		23.5467		2.00819		3.00603		0.180846
0.230804		17.522		2.18906		14.7237		22.1809		26.8375		0.0160013		3.33779		1.22603
1.51305		6.1206		4.94175		0.352794		12.2419		26.402		1.68816		1.63855		0.643599
19.6645		10.7356		8.93078		29.53		2.95812		0.522104		1.87018		16.5049		2.54248
1.38996		22.0879		0.301814		0.504386		15.205		19.84		1.54815		9.72005		0.369671
1.93363		1.38073		1.33089		0.515411		1.87116		1.88261		0.330031		1.62034		0.0611682
0.146176		1.03649		0.101817		1.14658		7.7055		2.43721		0.310029		0.784886		3.25523
1.36175		15.3544		5.61083		0.50163		7.31588		0.262137		1.49214		0.586642		0.888273
1.23609		10.7281		2.31269		0.0661486		1.39468		2.54336		0.682064		0.0910306		1.94941
0.102579		2.43992		0.359995		1.17966		30.9362		0.985716		1.53014		1.75183		0.207441
1.55665		5.46995		1.07635		0.636684		15.6815		1.31501		0.136013		21.2101		0.601047
5.42134		9.36625		0.71999		1.19068		0.506255		0.959719		0.398038		3.0384		0.744659
10.8093		0.934355		0.85817		1.43598		1.35746		1.76346		0.150014		0.9892		0.808488
25.5039		0.892744		0.341813		0.0716615		0.193568		2.16857		0.496046		4.25416		0.00531892
6.66769		1.30129		0.741807		1.39188		0.818942		0.890394		0.344032		0.81523		2.55844
3.86726		1.59635		4.14176		1.26785		0.451659		0.19281		5.67053		0.291298		2.07973
7.74734		0.336671		10.8508		0.846155		1.30286		0.346625		0.464043		0.20229		1.26858
27.2477		0.18914		8.9926		14.8697		0.305242		0.017331		1.84617		0.238703		1.04784
0.50777		0.438806		10.7126		19.1419		0.382173		0.181978		3.10429		0.0384355		1.75793
1.73616		1.0781		7.68353		0.336257		0.536035		1.15036		2.20021		0.167901		0.553176
0.438529		1.14241		2.71633		5.79355		1.11426		0.0519935		2.34222		0.556299		1.8909
1.0258		2.89764		0.836352		22.3556		0.369765		0.712748		0.870082		1.40389		1.09305
3.30563		3.15109		2.00724		2.33451		0.642746		0.288132		0.394037		0.0283207		1.9042
0.969379		1.66066		1.70907		0.485092		1.99276		1.78945		0.406038		1.05191		0.223398
8.37051		30.1528		1.09453		0.294918		0.31765		0.773408		0.0580055		1.24611		0.757957
0.60522		20.2797		5.17811		1.82737		0.263054		0.465778		21.232		0.311527		1.55581
2.0875		22.8898		0.105453		1.40567		0.402027		0.147315		21.8761		1.62844		0.630301
1.17967		20.1057		1.31271		1.6868		0.69486		1.40167		24.2703		0.105191		1.74729
0.897573		13.3344		1.37089		2.96017		2.35756		0.678086		9.76092		0.291298		0.513283
0.412884		23.8469		0.796352		14.0429		1.06214		0.688918		9.80092		0.570459		0.744659
19.9287		1.28615		1.69089		12.2817		1.76197		0.834067		3.72635		1.45042		2.16749
0.38211		15.9408		4.22903		0.829618		29.3057		0.175479		3.05629		0.00606862		0.960079
18.8516		6.97551		6.61809		1.26785		9.22923		2.46321		15.7315		0.402558		0.412223
0.830896		1.4299		0.163634		1.50765		17.1506		1.34317		11.9571		0.699924		1.60102
0.289789		2.50044		0.618173		0.74142		19.5156		0.0303297		12.6612		0.82939		0.874975
0.423141		1.01758		1.86906		0.785519		4.90373		1.03554		0.10201		1.38164		0.135635
1.30276		0.378281		0.359995		0.680783		0.823905		0.439781		0.95609		0.730268		1.77655
0.718058		0.764129		1.80725		1.46355		5.2586		0.652089		2.81226		0.380305		1.64889
0.38211		1.63796		0.0254542		0.0771737		1.30286		25.1412		0.864081		2.27779		0.991993
0.256449		2.43992		9.14896		0.69732		0.275463		15.1129		0.690065		2.75115		17.4304
1.51562		0.276146		13.8471		0.322476		1.42943		30.36		0.710066		1.34118		8.60348
0.410319		1.0781		5.75992		0.573291		0.223348		40.0157		18.5818		0.0829391		11.3534
0.7873		0.582553		6.03628		0.308695		1.50636		7.14265		2.62625		0.345917		9.78962
0.718058		1.16511		13.4725		3.69056		1.64533		26.1269		0.300028		0.827367		15.223
0.843719		1.53582		11.7198		0.0661486		0.910763		18.6549		0.53005		22.9195		5.55304
18.0412		1.33533		1.05453		7.67052		0.248164		1.90644		0.572054		1.28859		11.3853
14.4791		3.29105		1.09453		18.6127		1.20856		17.0323		1.25012		1.19958		3.76851
28.2684		27.5843		10.0799		0.0771739		0.223348		1.20886		3.32831		0.333779		7.10353
15.2664		0.12105		0.123634		23.5187		1.65774		0.44628		1.0161		0.345917		3.25789
12.984		22.8671		2.2436		3.25784		3.43707		0.511272		0.052005		1.89141		9.58484
20.2775		6.96038		8.35261		5.41595		1.31775		1.02904		0.888083		3.19416		3.89883
11.3248		9.29059		1.21453		2.50539		0.30276		19.6796		1.51214		10.4625		2.54514
2.05929		0.873831		8.53443		26.8813		0.540999		1.99959		0.464044		3.28722		1.16486
0.438529		12.7783		1.58907		0.305939		0.493847		0.782073		1.12211		3.44905		0.702107
0.00512891		3.44993		0.934532		15.217		0.114156		0.158148		0.0280027		3.46523		5.56899
21.6418		3.22296		1.65089		0.945379		0.612966		0.264302		0.0380039		0.190153		2.17547
0.91296		1.81953		2.16724		0.45753		0.19605		1.54032		0.248023		12.0504		0.228717
0.297481		22.7877		0.127272		0.410675		17.374		0.556767		1.0681		0.473359		14.7336
0.0743704		1.34668		1.42907		0.708345		27.8391		0.454946		1.22012		5.44565		2.97332
7.96019		9.68022		2.54178		0.87923		29.6383		1.17419		0.628059		11.4112		2.44142
0.761655		19.0276		0.0472722		0.576047		1.18623		1.23269		0.878082		39.574		1.0505
0.494947		0.563639		1.9527		0.00826849		3.11943		0.842733		0.944089		17.8339		0.656896
1.15402		6.70693		0.618173		9.56403		4.10464		1.18719		5.43251		0.809161		1.1489
0.620607		0.832219		0.203633		1.04736		8.04052		1.03338		7.29669		2.13214		0.888273
1.31815		3.58989		0.0836352		1.17966		0.411953		1.13953		2.1362		1.82871		0.0452114
1.26173		0.752781		0.636355		1.84115		12.1079		1.80029		0.00600047		0.875917		0.26329
0.941169		1.0781		1.88725		0.727638		0.129045		0.335794		1.57615		0.65542		1.51857
0.859106		3.49154		0.421812		3.43424		2.06721		0.194977		0.254024		1.99458		0.635621
2.39524		1.24455		0.141816		0.396893		0.642746		0.751743		7.34669		0.673627		0.848381
26.4425		2.48153		0.738171		0.61739		0.992657		0.480943		19.3038		0.776794		4.76582
0.169257		0.624164		8.71624		4.45403		0.0868579		0.519938		1.54414		30.0421		1.49996
0.146176		1.38829		0.538174		20.2085		23.5434		17.9704		21.056		0.457176		1.11965
0.0461608		0.253449		0.163634		15.6856		1.57584		21.8157		15.4995		0.0930535		3.03715
0.117967		3.26457		0.523629		17.2318		0.0496321		4.26349		12.5432		0.380305		0.409563
1.16941		2.72741		0.0618172		13.3428		0.126564		12.8793		14.3013		0.467291		0.148932
0.315433		0.382064		7.02536		0.0964677		2.17392		21.5948		12.0171		0.536069		1.70208
0.818074		16.4893		21.6215		4.39891		0.198531		13.8693		15.9735		1.17733		2.04782
9.13216		11.0988		5.43265		4.69658		0.789162		3.23445		21.196		0.016183		0.874975
1.20788		3.29105		12.7889		14.5224		0.411953		20.5765		7.98275		13.8872		0.457434
0.256449		11.897		11.8253		13.5302		0.682452		7.51094		1.15211		0.511794		0.132975
2.22342		6.50266		9.32714		9.78454		0.737048		6.91517		3.56834		0.447062		1.52655
0.718058		25.6513		8.04716		0.788275		0.248164		2.46537		1.84017		0.786909		0.771255
0.815509		0.438806		0.916351		0.140567		0.245683		0.164646		8.73682		0.180038		1.10901
9.83227		2.76902		2.45451		14.2937		20.4785		0.086656		16.2335		1.13889		0.404247
10.5888		1.0781		5.36356		0.846155		13.4505		21.3023		0.494046		1.66889		1.63027
30.0687		0.192924		1.70907		0.981209		12.7135		1.16119		0.548051		0.347939		2.20738
30.2149		0.972183		1.25089		0.429968		14.8725		0.158148		0.504047		0.995268		0.542538
1.87977		1.78549		2.08724		0.427212		7.84448		0.701916		0.256024		0.00404574		0.832423
1.40791		2.23943		1.65089		14.5114		0.809016		2.47404		10.841		0.291298		0.0319135
22.5958		1.86493		1.89088		0.366576		1.85379		1.32801		3.85636		0.301413		1.42549
19.0055		0.355584		1.01453		0.93711		6.15696		0.205809		0.462042		0.224542		4.58498
1.12838		2.48531		0.439994		0.650465		0.153862		0.983549		0.200019		0.447062		1.4973
0.577011		1.09702		9.28714		0.815837		24.7296		2.27256		0.790075		0.568436		1.44145
9.08857		0.684689		0.279996		1.05838		0.491365		0.571931		0.300028		0.115306		0.949441
1.19249		2.08811		4.43994		0.757957		0.627856		0.654255		1.95818		0.0485494		1.53985
0.22824		1.36938		1.09817		1.4222		0.30276		0.771241		0.54205		0.29939		2.36695
1.01041		1.66066		1.43271		0.700077		1.57088		0.381288		1.35813		0.347939		0.835083
0.264143		4.23675		1.17453		0.31972		0.349911		0.667253		1.31612		0.942673		0.27127
0.63343		1.38829		11.378		1.26785		2.60324		2.56936		0.986093		0.00202287		1.13561
1.06939		12.1088		0.301814		1.50765		0.533554		1.1027		0.224021		1.96829		1.26326
0.300046		0.748997		0.974532		0.391382		2.02006		20.3426		1.62815		0.509771		1.71804
1.1412		7.93256		3.67268		2.16913		0.938061		0.78424		0.968091		0.291298		3.31639
1.40278		3.3667		0.501811		1.38362		0.627856		0.678086		0.890084		0.586642		1.13561
0.105144		0.99488		2.2836		9.20849		0.938061		2.59319		0.180017		3.65539		0.146272
28.6685		2.74632		0.767261		22.6863		0.545961		1.04421		0.0580055		21.4407		0.10904
0.0641125		1.26724		0.479993		15.8427		0.722159		20.6437		2.03619		1.36344		1.20741
2.1593		0.359368		1.53089		0.396893		0.18116		0.734412		0.348033		2.34454		0.542538
0.677026		2.7085		0.439994		6.80232		0.791645		9.70984		0.172016		0.301413		0.890933
0.859106		0.404761		0.0290901		3.2854		0.903318		10.3034		0.788074		0.0687786		0.324459
1.30533		2.76902		0.796352		3.55551		1.46417		5.585		0.714067		52.5975		0.874975
0.410319		0.934355		0.629083		2.63493		16.4682		23.8435		0.550052		1.74779		0.499986
18.6721		1.40721		0.981804		0.678027		16.4856		9.09675		1.37813		0.0323678		0.079785
23.8883		0.298843		7.58535		2.23804		25.1415		2.04942		0.0820078		29.2269		2.52918
14.5048		0.896527		12.338		0.468555		13.2296		2.20107		2.99228		24.1514		0.845721
23.0189		3.04517		0.836352		0.501633		32.713		2.24007		0.21402		29.2026		0.164889
2.4414		0.915441		7.56353		6.43575		14.9246		28.4103		3.1823		1.45447		0.656896
0.464173		1.0781		8.28352		0.700077		11.6712		2.72534		0.500048		0.345917		0.545198
0.730881		0.36315		2.00724		0.920573		7.43749		22.0519		0.438041		0.677673		1.34305
1.08222		17.522		8.9126		0.201203		1.49147		4.4563		0.190018		0.169924		0.864338
0.325691		8.95392		2.3636		1.19344		4.46696		1.06587		0.21002		0.821298		3.22331
0.312868		15.5852		0.836352		0.59534		5.08488		0.0389952		0.486046		0.997291		7.87744
0.369287		28.6472		1.41089		8.2631		1.07455		0.179812		2.0942		0.103168		13.4092
1.17967		15.1388		2.06543		0.893011		0.70975		0.487442		12.9172		0.400535		1.15156
0.284659		5.86336		0.698172		1.54623		0.627856		0.665087		12.5052		0.269046		3.79777
0.105144		9.59322		10.698		1.75019		0.275463		0.205809		9.20087		1.02359		14.6113
0.30261		8.59077		0.99635		0.363819		9.87942		1.25435		7.64472		0.137557		1.32709
2.46448		8.47729		1.25453		0.140567		0.722159		0.890394		4.07038		0.534046		0.00531892
0.0641125		13.255		1.09453		1.28439		0.0719677		1.31501		3.13629		0.0930535		3.06906
0.802687		15.502		0.341813		0.31972		4.46199		0.630425		19.6338		0.457176		4.19137
0.38211		4.32754		0.796352		0.0964677		1.18126		1.45583		18.5917		0.995268		0.0930829
13.6585		2.37561		3.76358		0.322476		0.342467		1.54032		1.46814		0.610917		0.252653
1.43099		22.5872		0.658173		16.3856		1.03236		2.02559		0.134013		0.0343893		1.4707
0.22824		4.23297		0.225451		1.87422		1.29045		1.04421		19.3978		0.556299		0.194144
0.75909		19.194		0.403631		17.9787		2.29304		0.452779		3.42032		0.291298		0.135635
0.830896		0.234534		0.123634		7.51342		0.208458		1.13953		13.0812		0.742405		0.0877634
0.55393		0.438806		0.599992		8.43951		0.925653		0.452779		3.87836		0.301413		1.19146
0.256449		0.624164		0.676354		4.4182		0.600558		0.240472		24.6163		0.511794		8.83486
0.305175		1.75901		0.934532		13.7893		0.451659		0.123485		1.17811		0.853665		6.29503
1.33354		1.38829		1.07271		9.20022		0.938061		1.51865		0.474045		0.922443		0.10372
1.23609		0.522028		1.69089		8.58007		1.69496		0.522104		1.1161		0.15981		0.789871
1.94389		0.378281		1.65089		13.5164		0.220866		0.964052		0.888083		0.679695		0.396265
1.44381		0.601467		1.15271		22.8214		0.19605		2.63002		0.188018		1.06202		1.89356
2.45679		0.257231		2.53087		3.61614		0.531071		0.450613		0.10201		0.95481		0.26595
8.62183		14.1742		0.309087		6.21525		34.4576		0.983549		0.190019		1.33916		0.611685
3.25434		16.3266		5.33811		12.5986		14.3042		42.1583		0.724068		0.00404574		1.88027
18.9721		4.80039		9.33078		0.27562		14.2074		30.2929		0.236022		1.11867		3.73394
0.897573		21.3729		8.85079		0.529191		14.4258		0.890394		1.37813		0.538092		1.71538
1.87977		19.4815		9.78895		8.96594		3.32292		0.017331		0.724068		0.503703		1.0372
7.69348		0.480417		3.68359		0.997747		1.2309		1.32801		0.180017		0.103168		0.659556
0.202595		10.5238		15.1743		0.50163		0.466549		9.71851		1.76017		1.82466		1.70208
0.325691		2.25456		13.6725		1.40567		2.43946		1.04854		0.378036		0.720153		0.571793
1.13863		2.24321		1.58907		0.757957		30.8245		19.567		0.408038		0.576527		0.920187
0.325691		2.86359		0.95635		0.498873		2.10195		0.816736		0.0820078		0.418741		0.728703
0.494947		9.34355		2.08724		0.953647		0.0992654		0.795072		0.180017		0.455153		0.151592
0.33082		0.938138		0.283632		2.27387		0.612966		1.57714		0.892084		0.267023		0.829764
0.871927		1.20293		0.283632		0.214984		0.585668		0.121319		1.37213		0.260955		1.03455
7.59347		0.480417		1.6327		0.0992232		0.476475		3.03297		0.116011		1.22992		1.00529
0.589833		2.48153		0.62181		9.19746		2.04736		1.1482		1.33213		1.20767		0.0611685
0.38211		1.03649		6.82173		0.184666		2.19625		1.0897		0.650061		0.546184		0.718065
1.91824		0.170227		0.519993		14.8752		0.18116		0.569765		2.86027		0.00404574		0.744659
1.72847		3.18513		1.27635		1.07492		0.30276		11.534		1.65416		0.200267		3.32437
32.7691		2.29617		0.578174		1.06941		2.11436		0.452779		0.792074		0.443016		0.816466
6.19838		3.6542		0.796352		2.11125		0.997621		0.630425		0.488046		2.02493		0.00531892
19.2106		1.59635		0.16727		0.848911		1.20856		1.45799		1.00409		31.7859		0.789871
22.9599		0.851133		1.84725		0.27562		0.478957		1.05937		0.884083		35.8074		0.949441
31.6382		0.790608		0.679991		1.57104		0.384655		0.19281		13.4853		1.35332		0.151592
0.47956		1.24455		0.938169		0.978453		0.409471		0.298964		1.89618		19.8487		0.412223
0.394932		2.40209		1.65452		1.8191		1.25075		0.264302		1.58815		36.3758		2.00526
7.65245		12.0974		0.261814		1.0446		0.16627		0.21664		2.27421		22.4057		0.135635
1.93106		1.79684		2.54178		0.843399		0.260573		0.665087		0.810076		3.4713		0.337756
0.20003		0.790608		2.06906		0.768982		0.0198528		0.983549		0.136013		2.16046		0.946782
8.88854		15.3696		0.498175		0.595342		1.15645		0.16898		0.618058		13.9803		0.920187
17.7053		12.82		0.301814		1.21824		1.79671		1.02038		20.5719		0.724199		1.0771
1.1412		0.151312		0.676354		3.37084		4.31558		0.218807		12.1311		29.7023		1.45475
1.75411		17.2761		0.836352		16.4738		26.5933		0.086656		27.6706		12.9162		1.12231
0.751398		1.63796		0.243633		1.36983		20.7019		0.00433275		17.5096		0.75252		0.196803
0.564188		1.35046		1.41089		4.11502		29.9683		0.441947		13.4413		0.366145		1.0372
0.607785		1.7174		1.13453		13.6708		13.7185		0.194977		1.19611		0.960879		0.723384
1.08222		1.88384		0.62181		1.47733		9.96628		0.205809		13.3513		0.27916		0.151592
0.969379		0.0491767		1.58907		0.135054		2.84645		1.42333		0.664062		0.234657		0.784552
20.6442		1.18402		0.0290901		13.3648		0.598076		0.0519935		19.7199		23.3605		0.74732
0.146176		6.18112		0.763626		4.14809		2.08706		0.619593		11.101		16.0861		0.819126
1.55665		0.14753		0.654536		3.60236		2.67273		0.134317		1.30812		1.26634		1.86697
0.0743704		2.75011		13.6325		0.653221		0.00496321		1.88261		19.7379		2.50638		1.84037
0.828332		1.01758		19.5597		0.724882		0.508737		0.266468		4.2984		4.12875		8.79762
1.59768		0.563639		8.01443		0.983966		0.208458		0.374789		0.718068		2.40928		11.747
0.22824		1.86114		8.57443		2.13882		0.265536		0.311962		0.418039		0.960879		6.42801
0.271836		15.0934		4.75266		0.824106		0.183642		0.701916		5.3245		0.20229		5.40144
0.943733		27.4859		15.2834		0.967429		1.18126		0.188478		1.51014		0.378283		8.09552
1.83105		5.23541		0.0654535		0.339013		0.491365		0.834067		0.180017		0.602825		7.38543
30.0354		11.4998		0.679991		0.818594		0.518663		0.987881		13.0092		0.657444		9.56888
16.9718		19.2621		2.81451		0.485092		0.30276		14.2008		1.0741		0.356031		1.43347
25.1577		32.0858		0.905442		0.383113		28.6754		0.402952		0.246023		1.12473		2.45738
11.2043		11.1744		5.07629		11.4879		1.73715		28.4839		1.0621		0.465267		2.17813
18.3643		30.3079		1.13453		0.292158		0.451659		13.9213		0.430041		0.283206		2.33238
22.3752		1.34668		0.81817		1.77775		0.153862		9.84632		0.420039		1.25622		2.2393
12.0506		15.2031		0.439994		0.316964		0.19605		3.64823		0.288027		0.301413		4.39349
0.953992		1.22563		1.74907		1.62892		2.57346		9.34372		0.332031		0.898169		1.89356
22.3573		14.4579		0.163634		25.5666		15.2919		17.0973		0.824077		2.00065		3.23129
20.1467		1.53204		10.458		15.9281		16.8727		29.7101		0.594056		0.677673		0.651577
3.28512		6.4497		1.21453		22.0882		2.95067		5.27737		0.562053		0.509771		2.5345
0.397497		3.257		3.7454		0.303182		5.69289		23.2239		0.758072		0.491565		2.07707
0.47956		2.43235		4.93448		28.3421		18.2996		22.5198		0.584055		0.890078		0.470732
0.415449		0.741431		3.15996		0.361063		1.12667		0.959719		0.346033		0.337825		3.35629
1.36175		0.832219		0.458175		7.73391		1.26316		0.959719		0.314029		0.546184		0.704768
0.0615475		0.563639		0.763626		7.38939		0.30276		1.06587		0.226022		0.366147		0.473391
0.22824		2.14864		1.23271		2.71487		0.67997		0.688918		6.96265		1.10855		1.00529
0.146176		1.30507		0.141816		2.38412		0.871057		1.38433		1.26212		0.600802		0.212759
0.102579		1.57365		0.876351		16.6227		1.77934		0.240472		0.998092		0.764657		0.632961
19.1696		0.0491767		0.730899		0.782762		2.07217		0.758243		1.46614		1.8813		0.617004
1.17967		0.298843		1.61089		0.443752		0.72464		0.322795		0.0780073		0.479428		0.327118
2.13109		0.090787		2.46542		0.906792		1.12667		2.5217		10.293		0.147672		1.3989
1.79515		0.355584		0.974532		0.983966		0.545961		0.818902		2.86627		0.645306		0.223398
1.28994		0.813306		1.49089		0.471312		0.397063		0.158148		9.19886		0.467291		0.465412
1.9285		3.08299		0.34545		0.245302		0.330059		1.12653		8.10276		1.17733		0.236694
0.369287		17.2496		0.796352		0.278377		0.816461		0.725747		0.174017		1.18542		1.10635
0.192337		17.3026		1.6327		17.9815		0.858649		0.996547		1.23212		0.934582		0.718065
16.023		17.121		0.105453		0.802056		0.344949		1.45799		15.9995		1.48279		0.627642
4.52633		21.5507		0.385449		1.19068		0.0173715		0.641257		1.59815		48.1107		0.874975
1.97979		7.38405		0.62181		1.43323		0.397063		1.1027		1.69016		0.742405		0.497326
17.4052		26.2036		15.6471		1.1328		0.69486		1.09187		1.77017		1.16115		2.70471
23.8626		17.9949		12.3962		0.121274		0.250646		0.301131		14.6654		0.301413		0.311162
2.89275		0.499331		6.34173		0.192935		0.737048		0.608761		1.78217		0.950764		1.0505
43.5656		9.98663		6.81445		4.99976		0.682452		0.0519935		0.252024		0.12542		0.904229
1.34636		0.438806		17.7016		0.0385869		1.41206		0.36179		1.31412		3.6129		1.0638
0.0333385		23.9982		1.94543		1.72814		4.77716		1.50349		1.44214		0.987176		0.643599
0.0897577		0.090787		10.5162		0.515411		0.397063		1.32801		0.692065		0.335802		0.569133
0.394932		0.851133		14.7562		1.0005		0.141454		0.418117		0.74607		1.02157		0.787212
1.13607		0.620382		0.95635		0.587072		0.248164		0.643423		0.136013		0.469313		9.51835
1.12325		0.257231		1.39271		2.72313		5.29086		1.21319		2.29622		0.325687		0.140954
2.93634		0.503114		1.49089		13.9712		17.4162		0.285966		0.844079		0.0485494		1.3723
0.871927		0.276146		5.03266		20.1231		31.0776		0.344459		1.15011		1.37355		0.90157
0.800122		1.4526		2.67996		13.0561		25.7024		32.2903		0.704066		0.27916		1.70208
0.13079		1.05919		2.08361		6.89052		6.99823		22.7624		0.73807		0.473359		0.832423
1.37713		0.957052		12.338		28.8823		1.45424		10.7562		0.256024		1.67294		0.614345
1.83618		2.03137		1.25453		32.6114		4.37514		6.52955		0.660062		0.269046		0.816466
0.730881		1.38829		0.843624		22.306		3.51897		35.267		0.474045		0.966948		0.327118
0.451351		3.72229		0.95635		3.72915		2.04736		16.4734		0.628058		38.4089		0.00531892
1.05401		3.01869		0.0436355		1.85493		0.640264		0.251303		0.364034		11.6984		0.473391
0.91296		1.33155		0.279996		14.1972		0.30276		31.3631		0.0800072		15.4347		0.74998
0.746268		25.8215		0.429085		0.920573		4.28828		1.30201		17.7337		12.9648		0.973377
0.0897577		9.19224		6.99627		11.3501		0.292834		15.9838		0.496046		22.2681		0.340416
0.117967		9.71427		1.93088		1.32298		0.992657		3.1023		0.146014		24.6187		0.58509
0.869363		19.8636		0.359995		4.72965		0.397063		7.91172		0.762071		2.04515		1.76059
30.0841		13.9245		0.261814		16.8377		0.263054		1.50349		0.32803		0.180038		0.444136
37.5185		18.5547		0.778171		3.68505		0.208458		0.582764		0.630059		1.72554		0.26861
24.7807		32.831		0.639991		0.45753		1.95553		2.33106		2.44623		1.05595		2.19675
35.1797		0.563639		1.21453		2.85543		0.0322614		0.311962		24.6503		0.147672		0.624982
17.1		1.55095		1.45089		1.41669		0.424361		1.57498		7.18068		1.2097		5.32698
22.6881		0.503114		1.09453		0.752445		0.898355		0.684584		0.484045		16.8184		10.8561
24.8602		1.30507		8.09807		1.62892		0.265536		0.795072		0.180017		1.63451		4.22594
3.11073		0.382064		11.8544		1.37535		0.0868579		0.630425		0.242023		0.708016		12.0289
1.77976		1.1235		14.0398		0.214984		0.940543		0.134317		22.3701		4.16516		4.84827
7.22931		1.93302		8.01807		0.223252		0.00496321		0.487442		2.20821		0.412672		0.888273
2.10801		0.544725		5.50174		0.0523684		0.208458		1.31501		29.7548		1.9784		11.2497
0.674462		1.26724		4.19994		8.60764		31.6385		0.333627		15.1414		0.788932		11.2045
3.92111		0.809522		16.6834		0.126785		20.5654		0.346625		0.814076		0.277138		14.2363
0.387238		1.73631		2.01088		0.173641		34.2293		1.62264		2.85627		0.0465267		0.601049
1.18223		1.18402		0.916351		4.53947		32.1472		0.938055		1.99419		0.499657		1.10901
1.78232		2.13351		2.58178		0.305939		24.7048		0.372622		3.2303		0.0242747		11.614
0.510335		0.688472		2.2436		2.18292		0.235756		0.749577		16.0215		1.48279		0.119677
0.761655		1.44882		1.33453		13.4889		3.14672		0.792905		18.4077		17.8157		0.191483
0.830896		1.28237		3.83631		24.0038		22.5681		2.61485		1.96018		0.192176		3.84032
0.438529		1.26346		1.70907		0.0551258		0.977767		1.29118		27.0645		0.499657		2.02122
12.6455		2.83333		1.27271		23.9542		3.00527		0.678086		1.79417		0.180038		0.686151
2.11571		1.38829		1.31271		6.36408		2.03743		0.771241		14.9334		0.489542		11.9013
0.941169		1.24455		2.53087		1.82185		1.61555		2.42638		0.294028		0.445038		0.819126
0.066677		0.170227		0.723627		13.7865		0.655153		0.346625		0.298028		2.50435		1.17816
0.33082		1.28616		1.05453		14.4535		1.01996		2.95931		1.13811		0.65542		0.135635
1.62845		1.55852		2.63633		0.454774		1.92576		0.489608		0.226022		0.0930535		16.2894
0.451351		1.69848		1.96725		11.1985		0.263054		1.02038		0.782073		0.979085		0.859018
0.7873		22.1635		3.4545		1.89627		0.384655		0.405118		2.62825		0.457176		0.643599
0.438529		30.8942		0.439994		0.69732		0.545961		0.288132		7.31869		1.78218		0.119677
32.5716		0.442589		0.0836352		0.655977		1.34257		1.18286		20.3059		0.115306		0.409563
12.4506		1.59256		2.0327		12.0694		0.00496321		7.30513		1.00609		0.538092		1.76059
22.506		1.80062		0.0654535		0.113005		0.315169		15.024		1.63815		0.621031		0.531899
28.2915		1.30507		0.44363		3.26886		1.33016		25.0697		0.190018		0.920421		5.35889
12.8302		0.177792		0.258178		0.983963		2.08706		14.8897		0.300028		0.137557		1.94409
21.0365		0.934355		10.858		1.82461		22.5358		26.8526		0.516048		1.25015		0.784552
3.99035		0.0113483		0.403631		0.31972		12.9467		0.961885		0.714067		1.16115		1.96271
2.81838		1.50178		0.381813		0.498873		3.60086		15.2342		0.996094		0.952787		0.393606
19.3363		0.090787		0.141816		1.17966		15.7361		26.2049		1.20611		1.85703		0.0930829
0.438529		1.67957		0.359995		0.82135		14.0883		32.4008		0.964091		0.544161		0.265948
0.47956		19.8787		0.916351		0.440993		4.08975		9.62752		0.986093		0.400535		1.46804
4.62122		0.0945707		2.49451		1.70058		8.7056		2.26606		1.44614		0.0687786		0.672853
10.022		1.6947		0.0727251		1.3092		1.19367		5.45501		1.0401		1.28454		6.28174
0.246191		0.896527		13.3889		0.50163		0.70975		0.342293		0.0380039		1.27847		0.803169
1.12325		29.7518		14.1816		0.118517		1.38228		1.07887		0.234022		0.155763		2.31376
1.2643		7.81152		7.58171		2.27663		0.478957		0.829734		0.658062		0.762634		0.382968
1.44381		20.5142		2.98905		1.58482		0.168751		1.57498		0.178017		0.740382		1.94941
0.00512891		19.0503		0.836352		5.11001		0.682452		0.853565		1.28012		39.5538		1.97867
0.128224		7.36514		14.2943		1.0446		0.816461		0.39212		1.42013		0.0364122		0.861677
0.184643		11.4998		0.44363		15.1839		0.545961		0.335794		1.29412		2.58729		1.60102
0.523156		15.4679		1.47271		17.0664		1.16885		0.41595		1.67216		0.572482		1.42815
0.20003		16.3077		0.163634		18.7422		0.233274		0.264302		0.508048		8.08149		1.0372
0.312868		0.99488		3.50177		15.5257		0.682452		0.938055		0.736069		5.94127		1.13561
5.30081		24.0247		1.49453		12.6813		0.481439		0.652089		0.802076		32.4049		0.337756
1.87977		0.378281		0.799988		19.7427		1.22345		0.25347		0.730068		2.47603		1.0505
0.523156		1.32777		0.261814		22.5155		0.0868579		0.630425		0.53205		8.83199		0.0771255
0.412884		0.136181		1.94543		9.46757		0.503774		0.641257		8.75882		4.16515		0.252653
12.9533		1.20293		0.181815		23.2955		1.75452		1.27818		1.24212		0.896146		0.611685
16.5359		1.49421		0.563631		9.63018		0.290352		0.2773		1.0261		0.27916		1.20741
6.32148		1.67579		1.17453		0.487846		1.05966		0.0519935		0.778073		0.234657		1.51326
0.22824		2.0919		6.91263		22.6119		0.55837		0.463611		0.144013		1.53943		1.96271
16.364		0.832219		0.399994		9.47308		1.11426		0.333627		8.92884		3.58054		0.151592
4.84946		1.63796		2.54178		10.9036		26.4369		1.0897		0.0160013		0.467291		0.0611685
3.17997		1.41099		0.738171		17.4165		18.0937		0.606594		1.25812		0.224542		0.207441
26.2809		0.790608		0.243633		1.25683		42.039		0.275134		0.562053		0.556299		0.715405
31.3766		0.438806		1.03635		2.62115		12.0608		0.688918		11.083		0.20229		1.8909
0.3539		2.7728		2.81451		0.633927		21.2925		1.97576		11.8871		0.566412		0.888273
12.7661		0.427459		13.3053		0.724882		1.48154		0.853565		14.3994		2.03706		0.223398
1.03862		0.234534		6.06173		0.69732		9.83227		2.01259		1.65216		0.653398		1.35369
0.158999		0.295059		1.60725		0.19018		0.694859		0.853565		17.1116		0.616985		3.67543
0.38211		2.02759		5.27629		0.672514		9.98117		0.407284		12.1531		0.31355		0.380308
2.24393		1.7174		1.47271		1.14934		0.409471		1.32801		11.6231		0.710039		2.06643
0.869363		0.378281		8.75624		7.87173		2.25333		1.6703		1.61815		0.479428		1.82708
1.2643		9.58943		4.8872		0.0523684		0.57326		0.452779		7.4227		0.962902		0.382968
1.44637		2.11081		2.49451		12.8935		0.833832		0.103987		15.7975		0.667558		0.627642
1.97723		1.33533		1.69089		0.00826849		15.138		2.51303		2.63425		0.00404574		0.744659
0.705236		1.26346		10.8653		0.0689054		15.9446		0.132151		3.51834		0.588665		0.1117
1.4592		0.215621		1.29453		1.20997		0.858649		40.1825		11.6031		0.886031		1.26858
0.997588		10.7621		8.9126		13.7948		0.977767		1.80462		0.146014		1.01954		3.31905
2.46448		26.2073		1.35998		3.08144		0.439251		11.7073		1.20211		0.0566412		0.595728
0.0333385		29.4114		0.919987		0.766226		1.49395		7.29646		1.89218		1.16317		0.702107
0.900138		5.8558		1.27271		0.711102		0.640264		2.42854		1.83817		1.03168		6.10089
0.943733		24.9098		0.58181		23.6234		0.722159		21.9067		1.0941		1.78015		10.3295
1.12325		20.4764		1.21453		0.934354		0.640264		9.31122		0.790075		1.64664		4.26052
0.800122		12.3547		3.17814		8.0619		0.126564		10.4378		0.278026		0.269046		8.57689
0.0333385		5.65909		0.283632		9.33802		1.23586		26.6078		0.0480042		1.40997		3.30576
0.802687		0.419893		0.876351		0.589828		1.33016		0.652089		0.508048		0.699924		0.353714
33.818		0.0680905		0.618173		0.906792		4.30813		0.959719		0.53605		0.0606871		1.8058
30.7047		11.7948		0.589084		1.23754		0.965359		0.959719		0.168016		0.00606862		4.39881
37.0031		3.52937		0.894533		2.02306		0.220866		1.27818		0.584055		0.258931		1.42815
11.0504		10.7848		0.359995		0.170885		1.43935		5.06506		0.446042		0.479428		9.15666
11.4838		2.3983		2.3236		1.41669		0.0868579		0.805904		0.140014		0.00606862		0.627642
5.58547		0.563639		0.716354		0.0964677		0.568296		1.44499		0.724068		0.0262978		2.66482
26.522		2.11459		0.359995		0.129542		1.85379		0.322795		0.438041		0.27916		1.84303
17.0975		1.20293		1.49089		0.410675		13.5944		0.524271		0.712067		19.9337		1.01859
15.8127		0.109702		0.916351		0.983966		9.97124		11.6921		1.0701		1.0418		7.46788
3.49284		0.151312		1.03635		0.592585		28.9732		19.9743		14.3573		18.8757		1.75261
0.394932		0.544725		0.796352		3.27988		26.5536		0.511272		8.5588		0.155763		0.640939
1.27712		2.60636		2.00724		0.00551233		28.9409		0.086656		22.5081		0.42481		1.41751
0.312868		0.0491767		2.04724		0.716613		14.7459		0.0389952		10.751		0.214428		16.9516
0.215417		1.69848		1.42907		1.70609		11.7109		0.712748		9.86693		0.699924		0.0478709
0.0615475		2.62527		9.03624		2.22977		19.394		1.28251		9.11686		0.598779		0.0611685
0.564188		0.99488		19.0688		1.04185		2.89856		0.912058		6.07057		0.23668		2.03984
0.661639		2.0692		11.0871		4.36307		23.9603		0.454946		3.46433		1.69317		1.36698
1.68487		3.04138		2.95996		22.8159		3.00527		0.428949		17.1796		1.73565		0.744659
0.243627		13.603		0.599992		13.8582		22.4812		1.82412		0.0800072		0.277138		0.704768
1.83874		28.9234		0.0254542		18.5575		2.79185		0.773408		0.800075		37.6948		0.194144
0.174385		15.6684		0.738171		12.9128		7.64594		1.34101		0.364034		34.0798		0.441477
0.689849		30.8489		0.974532		14.4701		10.2368		1.05504		3.60434		9.35795		0.484029
1.24891		32.9483		10.4035		14.5638		2.04984		0.667253		11.5731		11.1078		1.86165
6.3343		9.6197		0.519993		1.90454		0.531071		0.121319		9.12486		21.6612		0.119677
0.0333385		18.4337		0.876351		3.02356		0.315169		0.500441		0.668063		0.157786		1.74463
19.1901		43.8769		7.48353		7.69533		0.950469		0.548101		1.40013		22.08		0.715405
25.1013		1.4299		0.00363626		23.7309		0.729603		0.147315		0.942089		23.4879		0.369671
37.9468		12.7292		2.45451		3.05939		1.84386		1.18503		0.898084		0.113282		0.773915
48.3279		10.4406		0.541811		9.97471		2.07465		0.0649922		0.168016		0.20229		0.731363
41.7166		7.12682		8.31625		15.1123		0.330059		0.251303		0.658062		19.9843		0.396265
2.94147		0.586337		1.41089		7.48034		0.667562		33.9498		0.670063		18.6815		0.670194
10.3247		1.22185		3.81086		2.02306		1.85875		31.1421		1.0941		9.981		2.29781
0.423141		3.80551		1.37089		0.110248		0.69486		5.61749		0.716067		1.01954		0.672853
0.438529		0.809522		11.5053		0.45753		0.617929		28.2456		0.366034		3.40252		0.0345736
0.815509		1.22185		0.698172		2.00376		19.6496		8.53131		2.0762		0.45313		0.991993
0.677026		1.28616		0.618173		0.303183		0.491365		1.47099		0.288027		1.6608		0.335097
0.187208		23.2113		2.06543		0.363819		0.461585		0.853565		1.69416		0.928512		0.962739
0.661639		6.63884		0.698172		0.339013		1.34257		0.16898		0.298028		0.184084		1.13561
1.8926		3.15487		0.16727		1.05838		1.01996		1.62264		9.91893		0.997291		2.06643
3.00046		1.1235		1.6327		0.347282		1.36987		1.20886		0.10401		0.368168		2.09303
0.269272		0.540942		2.38542		0.170885		0.330059		1.85661		0.630059		0.0242747		1.77389
2.2029		1.28616		1.81088		0.217741		1.33016		1.14386		0.312029		1.59405		1.55847
0.648817		1.47151		2.12724		3.85318		3.26088		0.0151649		2.28221		0.610917		0.0212757
5.05975		1.61904		3.31632		0.27562		0.384655		1.44499		1.66216		1.41603		1.74729
0.902702		0.892744		0.541808		0.446506		0.600558		0.370456		0.148014		0.323664		0.10638
0.189773		0.4842		0.938169		0.669758		20.0219		0.914224		1.45414		0.103168		0.499986
22.1624		3.33266		0.759989		1.02807		22.6127		0.69975		0.376035		0.625077		1.32709
0.525721		24.297		2.35269		0.592585		8.65349		0.00433275		0.0840084		1.66889		1.00529
0.494947		37.586		5.58538		17.9374		16.4558		0.749577		1.36013		1.12676		1.51591
26.4989		16.4212		22.8179		16.7164		24.0446		0.771241		2.61424		0.602825		0.744659
0.930911		12.453		8.95987		17.8547		0.980249		1.70496		3.99237		1.39378		1.67283
1.13863		7.01712		2.41815		3.29367		0.627856		0.311962		6.13658		0.016183		1.00529
0.0410313		12.7897		7.76716		19.4285		1.92576		0.656421		1.38013		0.333779		1.28188
0.815509		0.151312		0.203633		25.7457		1.52125		2.30939		3.75235		0.995268		1.13561
0.0615475		1.24454		2.82178		8.09498		1.72226		0.134317		25.9364		0.246794		0.936144
1.48484		3.10569		6.19264		14.4894		0.0198528		0.667253		1.63215		0.699924		0.0452114
0.88475		2.0465		0.959986		12.5132		0.871057		0.665087		3.2123		0.256909		2.16483
0.151306		0.230752		0.541811		0.876474		0.910763		0.78424		5.57652		1.43828		0.672853
1.05657		2.37939		0.363631		0.893011		8.62371		19.4218		3.89437		0.101145		1.73399
0.746268		0.291277		2.17088		6.38338		0.992657		7.08199		0.10201		0.643283		0.234036
0.341078		0.295059		0.916351		2.996		0.275463		35.6092		2.20621		0.246794		15.0315
1.86439		1.4299		1.09453		0.217741		0.585668		30.6395		0.0360033		0.190153		3.02651
0.187208		0.374499		1.6327		1.76397		2.25085		0.72358		25.0284		0.147672		18.058
1.80797		0.707386		2.10543		1.49111		1.08696		0.309796		1.33012		0.95481		2.14888
1.06683		1.39208		2.22542		0.576047		0.220866		21.2351		6.3666		0.48752		7.21256
26.9323		1.90276		0.123634		1.53796		0.801571		23.4709		4.81845		0.831413		0.715405
26.8554		0.0453935		0.221815		0.920573		1.79671		28.2803		2.88027		0.218473		4.18605
2.42858		0.151312		0.439994		0.482336		0.436769		0.476609		0.592056		1.2279		0.699448
10.0169		1.75901		1.23271		0.711101		0.990176		1.73096		0.996094		2.37691		0.539878
9.38348		0.896527		1.11635		0.531948		0.0198528		5.62616		8.76082		0.368168		0.555835
37.3159		0.276146		11.2253		1.05838		0.00496321		9.37621		0.560052		0.214428		4.17009
8.20125		0.563639		1.37453		3.34052		19.9996		1.20886		1.45414		0.0262978		3.58766
15.6947		0.442589		2.58178		0.920573		17.9274		0.795072		0.0140013		0.333779		2.86428
0.187208		2.51557		7.82535		1.41393		1.84634		0.110487		0.910086		0.908283		10.8109
1.75155		0.938138		1.35271		16.2478		1.09192		0.134317		0.526049		34.5006		3.01055
1.75155		1.69848		2.02543		17.9043		1.55351		0.901226		2.0982		19.5938		1.55581
0.661639		2.43992		0.738171		8.16388		1.11922		6.79386		0.462044		18.4711		0.308502
1.34636		24.3689		0.981804		7.88551		2.62805		24.7036		0.410039		1.7397		0.0186165
0.661639		0.711169		6.19991		24.1389		17.8256		0.853565		0.64006		2.90691		0.143614
0.341078		1.84601		0.359995		7.62367		0.19605		0.086656		0.408038		1.02763		0.946782
2.12084		0.382064		2.2436		13.0506		0.0322614		0.476609		0.528049		0.523932		0.452115
0.843719		32.0556		0.421812		14.6988		0.384655		1.18503		1.31212		0.643283		0.438817
0.187208		6.37404		0.309087		0.454774		0.235756		0.665087		0.0260025		7.82054		0.845721
0.815509		1.94058		0.501811		32.0326		1.30534		0.548101		0.256024		1.51515		6.46258
0.230804		1.34668		3.09087		0.694564		0.670044		0.21664		0.464043		0.665535		3.22065
2.77222		1.64931		1.09453		1.45528		0.518663		0.511272		0.280026		1.23802		4.14084
0.0897577		0.563639		2.63996		0.983966		0.57326		2.35922		0.332031		0.378283		0.0398925
15.8255		1.57365		0.479993		10.1676		1.01003		2.09492		0.592056		0.224542		0.904229
45.153		10.6259		0.796352		0.339013		1.24827		0.110487		0.462044		1.90355		0.502646
36.0183		0.0491767		3.32723		1.31747		0.30276		1.07887		0.280026		1.20565		0.178186
34.1565		21.6528		0.836352		0.7552		10.2839		0.714915		0.396037		1.65878		13.0209
30.2764		0.0718741		1.66907		1.48835		1.76445		1.77645		0.150014		0.0384355		0.484029
26.2553		0.00756551		0.836352		0.292158		1.19367		2.812		1.59815		1.20565		1.84569
2.95686		0.960835		0.95635		1.59584		0.248164		0.2773		0.64006		0.410649		0.571793
0.466738		4.15731		3.5745		1.37535		2.11932		1.78945		8.30678		17.7955		0.715405
1.74129		0.276146		1.78907		0.87923		0.295316		0.511272		0.266025		1.41603		0.311162
0.466738		0.0491767		0.00363626		0.0826862		0.843758		1.43416		0.362035		0.499657		0.787212
0.369287		0.915441		5.73447		0.173641		0.464067		0.281634		4.43842		0.576527		1.32443
0.730881		2.02759		0.676354		1.54072		1.5138		1.34317		0.916087		1.41401		0.42552
0.425706		0.283711		0.261814		0.642197		32.1795		0.686751		2.01019		0.234657		0.513283
0.0743704		0.442589		1.31635		14.087		22.5755		1.12437		0.888083		0.0485494		3.25523
0.271836		0.99488		1.43271		0.187422		16.8131		38.0855		0.74407		0.31355		1.54783
24.2037		1.18402		0.214543		0.578803		0.622893		5.5525		28.9447		1.03977		0.630301
1.62589		0.975966		8.91624		1.91556		0.545961		39.5326		16.8716		21.9445		0.00531892
1.42073		1.49421		0.0436355		7.97922		0.843758		7.35929		6.73863		0.608894		0.0212757
0.0743704		4.45237		0.479993		2.92158		0.950469		25.9947		2.34822		2.35668		0.656896
0.918089		0.457721		1.15271		21.1373		0.00744482		33.2132		10.729		0.610917		0.787212
1.05657		0.423675		1.51271		11.4024		2.49405		24.4869		20.0679		0.653398		0.757957
0.158999		1.26346		0.527266		0.931597		1.63292		9.4672		5.45251		0.776794		1.31113
0.984765		29.6951		8.28716		1.21824		0.0868579		20.0263		22.9642		2.20092		1.12231
0.551367		10.7356		12.4798		27.6365		0.208458		0.736578		1.70616		0.997291		1.8909
0.871927		9.24142		10.1417		4.24732		0.533554		1.6963		24.3803		0.513817		0.744659
0.566753		2.62527		6.75991		12.1962		1.42695		19.8681		24.7303		0.714085		0.981357
6.91644		11.4922		13.3125		5.13757		1.19615		13.6115		24.1403		0.345917		1.65687
38.5161		23.6993		2.18542		12.9597		0.615447		1.02038		8.78483		0.115306		0.497326
24.5884		3.27213		24.4178		20.6385		11.6339		0.418117		3.26231		1.80645		0.191484
3.81084		2.17134		8.18534		1.56553		0.789162		14.9937		3.31831		6.3418		1.28188
16.7846		2.7955		6.20355		1.16312		0.0744493		0.805904		10.347		1.33107		0.0930829
0.174385		1.47151		12.9089		0.300426		0.30276		1.24352		0.244023		2.8968		0.0345736
12.4557		3.76012		8.38897		0.162617		1.23586		1.1027		2.81226		21.9728		0.122337
2.33113		10.9966		0.421812		0.487849		0.640264		1.12653		0.158015		2.22317		0.324459
2.11571		1.03649		12.5998		0.562266		1.09937		0.665087		8.99485		3.3479		0.558495
0.282094		1.02136		3.42541		0.893011		0.828869		1.70496		0.692065		26.9592		1.86165
5.37005		1.59635		7.61807		0.862693		0.208458		0.134317		1.33613		17.8015		0.382968
25.3731		0.317756		0.85817		0.757957		1.14156		0.227473		0.834078		10.8954		1.0638
2.35933		0.896527		1.23271		0.168129		0.722159		2.30722		0.572054		0.764657		0.438817
1.48741		1.51313		1.69089		0.950891		2.45683		0.914224		0.352033		2.23531		0.393606
1.64128		0.0264797		2.01451		1.1328		0.493847		1.20669		0.494046		1.12676		0.526581
0.482125		1.22185		2.73087		0.752444		0.883465		1.36267		0.378036		0.586642		0.079785
0.187208		2.15242		4.36721		1.98998		3.2311		0.21664		0.180017		0.523932		2.38291
0.102579		0.813306		3.19632		3.13381		0.156342		0.452779		0.344032		0.863779		2.12228
0.50777		1.28616		0.843624		2.92709		15.0139		0.80807		1.0761		1.64867		0.0930829
0.846283		2.29617		2.22542		0.653221		16.4955		0.747411		0.0800072		1.2279		3.23129
31.2176		3.24187		3.03996		23.0639		2.04984		5.67382		0.550052		0.928512		0.58775
17.7463		1.32777		0.0618172		16.7357		3.45445		0.394286		0.422039		0.275114		3.89617
19.0106		21.4599		0.519993		13.8389		7.52682		0.394286		0.0360033		1.38367		8.19126
32.5742		19.2205		0.145452		11.2343		6.93123		0.556767		0.0580055		1.02763		10.9412
46.7687		18.7211		1.76725		3.1779		10.2095		0.866563		0.900085		1.53741		2.28451
25.3269		18.4866		0.876351		1.50489		0.101748		0.288132		0.572054		0.467291		19.5553
15.8127		7.27813		0.185452		14.0622		4.81935		0.173312		0.758072		0.0687786		2.48929
2.70811		10.3763		1.05453		3.78427		5.30079		0.452779		0.538051		0.327711		3.80042
8.03969		7.29705		0.505448		14.2386		1.38724		0.604428		0.408038		1.69722		3.60628
9.76816		24.3311		0.658173		14.1173		0.0173715		0.00649912		0.484045		1.28454		0.643599
5.87525		24.2554		0.698172		5.20923		1.00755		0.706249		0.376035		0.246794		0.728703
37.1082		15.309		0.181815		0.859936		0.491365		11.4256		0.758072		0.712062		9.18591
13.0251		0.0264797		0.95635		0.38036		1.12667		0.511272		0.182017		0.568436		1.38294
32.4793		10.5276		6.46536		3.21098		1.95305		10.5807		21.398		1.23802		9.87206
1.16428		2.2886		1.66543		0.606365		0.804052		13.0266		8.91084		0.0364122		1.20741
0.256449		5.48508		3.19632		0.15986		2.18385		10.3424		14.1733		1.36141		3.46533
1.34636		0.0264797		4.27994		0.93711		0.642746		12.7406		3.96437		0.0606871		0.494667
1.11299		0.109702		9.94895		17.9153		0.749456		19.6385		12.8732		1.59202		0.00531892
0.174385		1.33155		14.4471		0.316964		16.0786		37.0391		2.84427		0.754543		0.263291
0.369287		0.313974		2.84723		1.23478		0.779236		2.02559		18.8018		0.710039		0.659556
0.761655		1.78171		7.3199		0.350038		1.23586		0.405118		1.85817		0.499657		1.73133
1.69769		1.18402		10.0799		1.1769		0.397063		0.890394		0.238021		0.499657		0.643599
24.0729		0.155096		10.4471		13.8003		0.205976		0.227473		32.4631		1.37153		0.715405
0.0974516		1.30885		1.17453		18.0642		0.828869		0.181978		1.34413		0.588665		17.2814
1.35918		1.75901		5.6181		22.3142		0.831351		0.0498274		1.55215		1.29668		1.65155
0.0897577		1.21428		0.99635		14.9221		0.292834		0.0736577		0.54205		1.28657		1.50528
2.01826		0.257231		2.14542		0.680783		14.798		0.684584		0.704066		0.240726		0.773915
0.620607		17.7414		8.69806		0.69732		5.20897		0.0736577		0.626059		0.764657		0.255312
0.397497		34.2269		1.09453		18.5355		23.5111		0.606594		0.124012		0.445038		0.555835
0.243627		36.542		0.381813		0.997747		17.6941		0.818902		1.40213		1.90153		0.0452114
0.743703		11.3182		0.81817		16.1128		23.7593		28.6139		0.352033		0.260955		1.1489
1.20788		18.8876		0.341813		0.0468554		2.51142		1.53815		2.27421		0.31355		0.699448
0.900138		0.480417		0.95635		0.576047		0.0868579		0.853565		0.462044		0.214428		2.29515
2.25675		19.6101		0.519993		3.92759		0.612966		1.45799		0.494046		1.3513		0.10638
0.0205156		6.24164		2.80723		0.0496116		16.3391		0.314129		0.190018		2.59943		1.04784
6.76514		0.582553		4.4763		1.62065		27.4271		0.134317		0.996094		0.2387		0.686151
16.6692		1.82332		0.00363626		1.72263		20.7838		0.914224		0.0580055		2.74103		1.19943
0.369287		1.50934		0.181815		0.752445		0.627856		1.17203		1.33613		39.0865		2.93609
38.4879		0.522028		3.0036		1.15209		1.14156		1.3865		0.822078		18.1879		0.124996
11.6018		1.0781		0.239997		0.534704		17.4732		1.29335		1.00009		1.74779		12.7736
6.1753		15.7857		1.9927		0.333501		13.7582		0.72358		0.63806		0.443016		0.207441
21.9316		8.39406		0.81817		4.44852		0.761864		0.548101		0.626059		0.819276		0.614345
2.72606		0.60525		1.74907		0.485092		5.25612		1.12653		0.942089		0.851642		2.84566
32.1203		0.0302621		0.814534		0.515411		0.156343		1.49482		0.518049		0.896146		0.236695
0.910395		1.40721		0.745444		0.113005		1.12915		0.678086		0.780073		0.0687786		1.92282
2.73375		0.805739		1.01453		0.00551233		0.550925		0.465778		1.31212		0.532023		0.454775
0.464173		1.55474		0.81817		4.00477		0.220866		0.691085		0.0260025		0.269046		0.694128
0.648817		2.23186		0.439994		16.8487		1.74956		1.44716		1.48614		0.157786		1.13561
0.800122		2.89385		1.47271		15.0241		1.26564		0.110487		2.63425		29.1177		1.34039
0.133353		0.809522		4.79266		15.8179		0.275463		31.9459		0.202019		0.103168		4.70466
0.60522		0.109702		1.52362		13.3841		1.45424		1.25652		10.569		1.54954		0.396265
0.91296		0.998663		1.43271		3.9524		1.04477		0.524271		0.332031		1.6608		1.32709
0.50777		0.953269		0.0109088		20.8838		0.600558		0.0996547		0.528049		0.479428		0.223398
2.53885		0.491767		15.4325		10.4515		1.62796		0.123485		0.95409		0.962902		0.295205
1.27712		0.771694		13.6362		1.45528		0.871057		0.134317		1.0941		0.0384355		1.05316
12.2352		0.745214		9.35987		10.8236		0.153862		2.02992		1.30212		0.222519		0.843061
1.82079		1.88384		16.6434		26.9033		1.06214		0.110487		1.0241		1.54752		0.398925
0.438529		2.99977		2.38178		15.4017		0.464067		0.545935		0.0720066		1.34928		0.502646
0.941169		1.78549		15.7525		1.40015		1.15893		38.2284		0.988093		0.0930535		0.236695
0.523156		0.627947		1.01453		0.380356		0.141454		5.96845		18.3957		0.0586642		0.601047
27.8863		0.442589		18.3234		1.93486		9.93401		19.1315		0.472044		0.831413		0.672853
30.3174		20.8244		0.283632		5.9727		17.0985		32.2578		3.70635		0.137557		2.2393
28.6428		37.5633		2.34906		10.311		6.25374		0.818902		0.604057		1.39378		0.702107
1.6182		0.892744		1.49089		0.124029		23.6699		18.6809		13.8133		1.36141		0.382968
19.4055		24.1381		1.25453		0.934354		5.45217		38.4234		10.979		0.534046		0.0930829
0.423141		6.23408		0.679991		1.70058		10.9242		0.227473		7.56271		0.192176		1.12231
15.6716		15.8046		0.323632		0.0358308		11.0656		1.77429		23.1862		2.20092		0.630301
11.0632		1.22185		0.618173		0.548486		5.02036		1.72879		7.04666		0.31355		1.00529
[truncated: 3,325 more rows]

## Sheet: Figure 3K-M UA-mut
Figure 3K-M
UA-mut
oocyte 1		oocyte 2		oocyte 3		oocyte 4		oocyte 5		oocyte 6		oocyte 7		oocyte 8
0.209309		1.0208		0.141871		0.999535		0.843369		0.257949		0.645872		0.134629
1.56284		0.0820577		0.494522		1.56265		0.62288		0.922118		5.32844		1.08264
0.727929		0.0902635		0.178352		0.206477		0.0422603		0.0345286		1.0868		0.899397
1.05585		0.349566		0.553973		1.0887		1.15389		1.18616		0.115926		0.258039
1.2512		0.0278996		0.636393		0.476304		0.744149		0.599174		0.656223		0.49177
1.69075		0.116522		0.585049		0.781327		0.464864		0.400126		0.960528		0.287957
0.386058		0.251097		0.12836		0.525577		0.102895		0.280291		0.215291		0.115931
0.283729		0.608869		0.368865		0.194745		0.534685		0.44481		0.136627		0.24682
1.54888		0.484141		0.170245		0.436417		0.532847		0.0142177		0.250482		0.196334
0.10698		0.287202		0.686386		0.732054		0.214977		0.733226		0.917055		0.482421
1.13259		0.385672		0.185108		0.476304		0.00367476		0.788066		0.126276		0.482421
1.01631		0.403724		0.385079		0.321447		0.705563		0.44481		0.0476123		0.157067
0.383732		0.0722108		0.0824203		0.588928		0.534685		0.633702		0.0579628		0.175766
1.04422		0.530093		0.104039		0.246364		0.953613		0.355442		0.136627		0.482421
0.790721		0.064005		0.0608019		1.09104		0.813971		0.599174		1.75131		0.0336572
0.486061		0.126369		0.0608019		1.15439		0.813971		0.942429		3.80071		0.502989
0.41164		0.43983		0.0378322		0.309715		0.823158		0.213265		10.6734		0.532907
1.90703		0.0820577		0.259421		1.15439		0.251725		0.123897		12.0935		0.258039
0.474432		0.0459523		0.635042		0.295637		0.19109		0.954616		1.24413		0.0747937
0.702347		0.064005		0.302658		0.0516192		0.242537		1.74065		0.149047		0.0953625
1.22329		0.0902635		0.0824203		0.283906		0.402392		1.15366		0.881864		0.186985
0.232565		0.429983		0.789073		0.00234629		0.453839		0.203109		0.972948		0.145848
0.451176		0.574404		0.193215		0.795405		0.0734959		0.11171		0.103505		0.828343
0.0558153		0.206786		1.01877		0.680435		0.123106		0.0792128		2.80913		0.49177
1.09771		0.0459523		0.259421		0.0398875		0.0238863		0.61136		0.217361		0.147718
0.451176		0.520246		0.310765		0.297984		0.913191		0.0345286		0.950177		0.521688
0.597692		0.690927		0.120253		0.603006		1.05467		0.0792128		0.60033		0.104711
1.01864		0.287202		0.893112		1.10277		0.172716		0.302634		0.904635		0.441284
0.474432		0.564558		0.00270226		0.666357		0.694539		0.700729		1.17582		0.0542256
0.818629		0.180527		0.835012		0.410607		0.172716		0.897745		0.126276		0.24682
0.511643		0.520246		0.251314		0.0398875		0.411579		0.400126		0.39746		0.411366
0.206983		0.672874		0.376972		0.105585		1.02343		1.29787		0.316726		0.74607
0.460479		0.108316		0.017565		0.283906		0.284798		0.578863		0.486474		0.828343
0.627926		0.224838		0.524247		0.272174		1.0363		0.566676		20.0966		0.338443
0.386058		0.914124		0.22294		1.0887		0.161692		0.700729		4.92477		0.482421
0.33722		0.708979		0.260773		0.180667		1.21453		0.733226		2.03284		0.0317874
0.41164		0.377466		0.48101		0.0398875		0.334408		0.599174		0.19459		0.0336572
0.641879		0.108316		0.28104		1.06289		0.962801		0.0812436		0.149047		1.00224
1.414		0.19858		0.163489		1.15205		0.492425		0.643858		0.453352		0.104711
1.13259		0.556352		0.376972		0.283906		0.284798		1.66347		1.76994		1.02281
0.990727		0.073852		0.479659		0.0140779		0.343595		0.144208		0.80734		0.501119
0.258148		0.19858		0.722867		0.194745		0.352782		0.255918		0.917055		1.09386
0.462805		0.520246		0.089176		0.527924		3.98717		0.509806		0.993649		0.0542256
0.0441878		0.242891		0.0391835		0.0164243		1.43134		0.188892		1.3228		0.216902
0.537226		0.233044		0.487766		0.168935		0.562246		0.400126		0.554787		0.532907
1.18376		0.0722108		0.333735		0.666357		0.613693		0.601205		2.03698		0.502989
0.902353		1.03885		0.208077		0.577196		0.523661		0.467152		0.399531		0.37023
2.14658		0.0557992		0.568835		0.488036		0.222326		0.134052		1.09508		0.542256
1.2605		0.548146		0.201322		0.220555		1.13552		0.3331		19.1857		0.216902
0.132562		0.305255		0.0310765		0.373066		0.203952		1.07648		7.48342		0.186985
0.079072		0.431624		0.089176		0.00234629		0.523661		0.489495		5.45058		0.919965
0.183727		1.14717		0.089176		1.05115		0.121269		0.113741		0.351917		0.310395
0.35815		0.180527		0.531003		0.412953		0.321546		0.601205		0.685203		0.0953625
0.58839		0.628563		0.560728		2.18912		0.121269		1.0643		0.296025		0.502989
0.855839		0.323308		0.510736		0.654625		0.0808458		1.13132		0.567208		0.441284
0.665136		0.260944		0.370216		0.591274		0.773548		0.235607		3.87523		0.166417
0.41164		0.108316		0.251314		0.309715		0.444652		0.511836		0.678994		0.624529
0.460479		0.154269		0.266177		1.06523		0.00551213		0.345286		0.623101		0.441284
0.10698		0.234685		0.464797		0.706245		0.0661464		0.976958		0.250482		0.37023
1.01864		0.618716		0.863387		0.206477		0.411579		0.61136		0.420231		0.0542256
0.434897		0.0557992		1.48492		0.858756		0.18374		1.6005		5.03863		0.940534
1.4419		0.51204		0.208077		0.220555		0.0532848		0.158426		0.374689		0.299176
1.19538		0.323308		0.163489		0.00234629		0.543872		0.247794		0.0931546		0.725501
0.0930257		0.134575		1.48357		0.00234629		0.284798		1.17601		0.00207007		0.0448761
0.258148		0.00164113		0.694493		0.502114		0.384018		0.168581		0.39746		0.878829
0.0325591		0.520246		0.231047		0.961994		0.463026		0.27826		7.56209		1.04338
0.548854		0.297049		0.186459		0.769595		0.0330732		0.11171		8.20175		0.583393
0.448851		0.0902635		0.39859		1.84656		0.532847		0.934305		8.25971		0.574044
2.0582		0.252738		0.376972		0.321447		19.8164		0.412313		5.59549		0.972321
0.651182		0.584251		0.206726		0.936185		0.953613		0.201079		14.7205		0.267388
2.20937		0.367619		0.0526949		0.143126		0.292147		0.810408		6.67815		0.817124
0.93026		0.34136		0.044588		0.272174		0.843369		0.190923		0.387109		0.013089
1.36051		0.717185		0.385079		0.450495		0.384018		0.27826		0.701765		0.450634
0.309312		0.313461		0.487766		0.858756		0.303172		0.489495		1.00607		0.145848
0.258148		1.25384		0.0162137		0.373066		0.773548		0.178737		0.691414		1.11443
0.446525		0.574404		0.148627		0.180667		0.712913		0.0467152		0.238062		0.299176
3.40475		0.807449		0.185108		0.591274		0.973825		2.14281		0.554787		0.878829
0.423268		0.51204		0.598561		1.16612		0.973825		0.954616		0.770078		0.166417
0.323266		0.00328226		0.0391835		0.206477		1.19431		0.268105		0.217361		1.54263
3.0373		0.164115		0.208077		0.246364		0.874605		0.678387		0.161468		0.86948
0.434897		0.771343		0.42156		0.680435		0.863581		0.213265		1.01849		1.17613
0.232565		0.26915		0.22294		0.157204		0.703726		0.88759		0.0579628		0.482421
1.55353		0.367619		0.274284		0.398875		0.0220487		0.335131		4.86474		0.12528
0.765139		0.224838		0.38643		1.34679		0.0312358		0.245763		5.45679		0.768508
1.20934		0.600663		0.0824203		1.22948		0.0110244		0.467152		0.443002		0.807775
0.420943		0.224838		0.628286		0.553733		1.05467		0.335131		6.31174		0.585263
0.132562		0.484141		0.325628		0.539655		0.464864		0.422468		0.443002		0.807775
0.223262		0.305255		0.185108		0.692167		0.305009		0.146239		0.917055		0.839562
0.727929		0.718826		0.355353		0.462226		0.231513		1.43192		0.306375		0.73672
2.41403		0.530093		1.84973		0.220555		0.0128619		0.0121865		0.0248411		0.633879
0.7163		0.457882		5.2141		0.323793		0.494262		0.412313		7.04456		1.04151
0.944214		0.162474		0.898516		0.807137		0.334408		0.233576		0.668643		0.278607
1.38841		0.118163		0.332384		0.642894		0.163529		1.21257		0.126276		0.37023
1.61633		0.574404		0.39859		0.654625		0.391367		0.623547		0.565138		0.757289
0.727929		0.334796		0.560728		0.973726		0.314197		0.36966		1.15512		0.145848
0.0697695		0.797602		0.127008		0.821214		0.341757		0.489495		0.273253		0.441284
0.488387		0.878018		0.0972829		1.11451		2.79285		0.0771824		0.689344		0.482421
0.576761		0.162474		0.289147		1.14032		15.5279		0.489495		0.387109		0.789076
0.183727		0.180527		0.00270226		0.309715		22.8867		0.123897		0.577559		0.553475
1.90703		0.0377466		0.347246		0.999535		17.2496		0.178737		0.182169		1.11443
0.816304		0.556352		4.18858		0.0164243		0.0422603		1.0318		0.227711		0.502989
0.158144		0.449677		6.80981		0.692167		0.532847		0.170612		0.0476123		1.03216
1.00468		0.10011		1.43222		0.157204		6.43276		0.0568707		0.770078		0.747939
0.727929		0.359413		1.55518		0.525577		2.7653		0.521992		0.476123		0.86013
0.448851		0.475935		1.5876		0.832946		9.05657		0.27826		0.00207007		1.02281
1.57912		0.297049		1.61328		0.232286		0.973825		0.400126		5.51475		0.237471
1.05585		0.0196938		2.68879		0.0281558		3.50761		3.38584		5.38434		0.258039
0.295358		0.556352		11.7942		0.157204		0.784572		3.03243		13.0913		0.0934923
0.118609		0.297049		0.414804		0.938531		0.323383		0.136084		1.40974		0.347792
0.727929		0.58261		1.9281		1.24355		0.323383		0.719009		1.95211		0.979801
0.500015		0.395519		0.848524		0.473958		0.33257		0.292478		0.19459		0.276738
0.309312		0.216632		3.59272		1.16612		0.964638		2.36623		0.498895		0.359011
0.57211		0.152627		0.36346		0.0656971		0.213139		0.556521		0.0931546		1.17427
1.08143		0.065646		0.068909		1.24355		0.28296		1.04602		0.825971		0.0317874
0.904678		0.10011		0.641798		0.208823		0.512636		0.812439		0.329146		0.267388
0.688393		0.467729		0.0594507		0.337871		0.384018		0.0203116		0.498895		0.258039
0.474432		0.68108		0.170245		0.375412		0.372993		1.10085		7.50619		0.0336572
0.537226		0.449677		0.0378322		0.0164243		0.0734959		0.290447		1.6478		0.379579
0.0302335		1.01259		0.671523		0.194745		0.172716		0.44481		0.217361		1.23597
0.688393		1.01259		0.295902		0.0422338		0.102895		0.178737		0.894284		0.899397
1.37446		0.431624		0.186459		0.0445806		1.05283		0.300602		1.19859		0.379579
0.993053		1.12912		0.34049		0.462226		0.361969		0.643858		0.0931546		0.299176
0.509318		0.969923		0.104039		0.218208		0.181903		0.101555		0.577559		0.00186982
0.713975		0.51204		0.170245		0.373066		0.352782		0.889621		0.894284		0.809645
0.93026		0.546505		0.118901		0.551387		0.181903		0.576832		0.182169		0.308525
2.13495		0.546505		0.208077		1.89583		0.262749		0.345286		9.09189		0.624529
0.00465123		0.448035		0.266177		0.0140779		0.795597		0.223421		5.75903		0.136499
0.079072		0.377466		9.84855		0.936185		0.62288		1.00946		11.338		1.7053
1.20934		0.323308		16.3489		1.44768		3.05928		31.4597		3.89386		0.970451
1.36283		0.0557992		16.7435		0.0281558		7.04094		6.06892		0.567208		0.329093
0.209309		0.727032		17.7798		10.9386		0.349106		14.1689		1.90656		0.186985
0.197681		0.206786		7.93397		0.502114		7.27797		2.91666		0.0828038		0.777857
1.26283		1.09301		2.31317		1.07696		11.0244		0.83275		0.544437		0.136499
0.651182		0.34136		18.1879		0.591274		16.5844		0.556521		0.138697		0.0635747
0.944214		0.466088		3.88321		1.06289		9.42589		0.964771		0.567208		1.3893
0.662811		0.717185		0.826905		0.0164243		3.54803		0.909932		0.567208		1.22662
0.804675		4.20464		0.948509		0.924453		4.79379		7.09869		1.1427		0.329093
0.576761		0.36926		0.441827		0.783673		8.84527		0.633702		0.498895		0.747939
1.0698		0.226479		1.47546		1.07696		14.5504		1.01149		0.0124204		0.168286
0.158144		0.717185		4.57771		0.847024		21.6685		1.23085		0.532016		0.299176
1.1605		0.108316		0.112146		0.732054		15.3221		1.02164		0.714185		0.0747937
0.260473		0.628563		0.553973		0.757864		7.29266		0.154363		0.227711		0.065445
2.43961		0.136216		0.0499928		0.286252		3.51863		0.27826		0.273253		1.01159
0.323266		0.064005		0.53911		0.358988		2.13139		1.0318		0.453352		0.951753
0.132562		0.413571		12.9846		0.476304		16.5256		0.211234		0.521666		0.441284
1.13492		0.548146		0.486415		0.513846		3.13094		0.300602		0.60033		0.228121
0.244193		0.288843		0.0378322		0.999535		0.39688		0.16655		0.271183		0.349662
1.08143		0.403724		0.310765		0.131394		7.40474		0.176706		0.701765		0.0243081
0.397687		0.10011		0.96067		0.884565		0.683515		0.190923		12.2799		0.716152
1.29771		1.23743		0.199971		0.272174		0.472213		0.178737		6.46079		1.51084
0.804675		0.0377466		0.185108		0.807137		0.973825		0.942429		23.9532		0.757289
0.0186049		0.457882		2.73608		0.117316		0.58062		0.389971		13.0085		0.338443
0.0441878		0.457882		17.4096		0.743786		0.433628		0.312789		0.115926		0.532907
1.50237		0.99454		3.9224		0.206477		1.00874		0.556521		0.724536		0.49177
1.03259		1.31457		24.064		0.861102		0.112082		0.0345286		0.262903		0.12528
1.96983		0.323308		1.31197		0.272174		1.22371		0.245763		0.40988		0.86948
0.993053		0.574404		3.65757		0.654625		0.913191		0.521992		0.60033		0.420716
0.155819		0.0459523		2.32533		0.795405		0.643092		8.97948		0.635522		0.919965
0.0418616		0.0459523		17.8298		0.079775		0.703726		6.35327		0.701765		0.624529
0.500015		0.288843		10.1161		0.936185		0.102895		1.49895		0.871513		0.0542256
0.295358		0.126369		14.4614		0.222901		0.121269		0.61136		2.7491		0.562824
0.902353		0.423418		9.97016		0.00234629		0.0110244		0.489495		3.43223		1.18548
0.702347		0.297049		10.4309		1.63539		0.532847		0.810408		1.17789		0.73672
0.195354		0.144422		0.372917		1.32333		0.0918701		1.12117		0.246343		0.258039
2.16286		0.0557992		6.60579		4.79355		0.152505		0.621516		1.73475		0.37023
0.765139		0.0278996		0.686386		0.373066		0.0826833		0.656045		0.0890145		0.594612
0.386058		0.663027		10.516		5.8752		0.325221		0.556521		0.149047		0.0747937
0.0558153		0.457882		0.22294		0.464573		0.132293		0.235607		0.443002		0.544126
0.344196		1.16522		0.532354		0.642894		7.59583		1.57613		0.770078		0.258039
1.19771		4.72981		0.113497		5.05868		20.9832		0.300602		0.273253		0.933055
0.776767		0.172321		0.989044		0.603006		20.9593		0.631671		0.19252		0.166417
0.0186049		0.144422		0.545866		0.180667		17.8651		0.692604		0.271183		0.461853
1.79075		0.466088		0.0162137		0.987804		16.2886		0.538241		19.5169		0.553475
0.220937		0.242891		0.0675575		1.24355		20.1986		0.31482		12.2985		1.33881
2.80706		0.600663		0.224291		1.97326		4.89117		0.544334		8.3715		0.645098
0.258148		0.26915		0.141871		0.0563115		4.83054		0.0568707		0.273253		0.347792
1.48842		0.367619		0.339139		0.197091		4.74235		19.4478		1.1075		0.420716
0.35815		0.287202		0.0378322		0.398875		4.04229		9.35524		1.07438		0.714282
0.258148		0.421777		2.2902		3.93479		2.74692		8.43312		7.70906		0.114061
1.04422		4.66909		0.251314		1.16612		10.8297		39.1616		5.23529		0.388929
0.206983		0.361054		0.185108		0.394182		7.99271		2.02094		0.747307		1.06207
0.274428		0.538299		0.0743134		0.387144		0.0716581		6.28219		4.24578		0.155197
1.46051		0.216632		10.0026		0.424685		5.8944		0.168581		0.275324		0.0841432
0.486061		0.0836992		8.97976		0.438763		2.40149		1.88283		0.894284		0.86948
0.155819		0.841913		1.62003		0.0140779		2.04319		0.257949		0.917055		0.0542256
1.19538		0.162474		6.9125		0.206477		11.2265		4.51107		0.387109		0.73672
0.702347		0.986335		3.41031		0.206477		8.52005		0.213265		0.19459		0.532907
0.611646		0.290485		3.55759		0.0539655		4.04413		0.31482		4.98481		0.459983
0.397687		0.600663		1.0012		0.232286		11.6859		0.355442		1.43872		0.24682
1.44888		0.251097		5.35462		0.0656971		0.128621		0.268105		0.8032		0.216902
0.0302335		0.548146		1.84567		1.09104		2.58155		0.245763		0.790779		0.0523557
1.3233		0.136216		3.44139		0.347256		5.33399		0.160457		0.184239		0.207553
0.676765		9.01651		12.6076		0.553733		5.89623		0.454966		0.544437		1.10321
0.244193		3.76317		1.91323		0.373066		10.7764		0.0345286		1.54637		1.09386
0.35815		2.00878		0.391834		0.502114		10.6845		0.300602		0.339497		0.37023
0.816304		7.55424		0.106741		4.51668		30.5946		0.0162485		1.57121		0.013089
0.879096		6.09033		0.112146		5.95732		0.492425		0.3331		1.22136		0.168286
0.651182		5.89996		0.163489		7.05306		0.883792		0.367629		0.577559		0.155197
0.039536		0.380748		4.60608		2.6537		1.47544		0.394033		6.46079		0.981671
1.89541		0.252738		2.37263		0.605352		0.806619		0.213265		0.318796		0.196334
1.03026		0.278996		0.0418854		0.936185		0.220489		0.44481		0.770078		0.706803
0.486061		9.55481		0.00945808		0.722669		0.764361		0.649952		1.05161		0.186985
1.37446		0.758212		0.759348		0.183013		1.40378		0.589018		0.432651		0.523557
0.346522		0.329871		0.155383		0.640547		0.463026		0.412313		0.0703834		0.727371
0.627926		0.136216		0.362109		0.398875		0.663303		16.0558		0.0476123		0.349662
0.767465		0.556352		0.0229696		0.283906		0.501612		24.495		0.182169		0.656317
0.172098		0.699132		0.0526949		0.476304		0.352782		10.8054		0.362268		0.49177
1.75354		0.574404		1.52815		0.269828		0.112082		12.6781		1.09715		0.450634
0.648857		0.797602		0.708004		0.398875		0.553059		1.52129		0.995719		0.216902
0.830258		0.224838		3.40355		0.717976		0.0514473		2.32154		0.645872		0.269258
1.28609		0.359413		5.864		0.220555		0.733125		0.268105		0.589979		0.919965
0.334893		0.323308		0.317521		0.335525		0.0532848		11.1081		1.45942		0.157067
0.362801		0.735238		7.70428		0.0703898		0.723938		11.4777		1.1075		0.145848
0.89305		15.2119		5.97345		0.450495		0.18374		5.95112		0.985369		0.942403
0.386058		6.39394		3.37383		0.323793		1.37622		1.08664		0.544437		0.0336572
2.33728		4.96778		6.35582		0.373066		0.363806		5.92877		1.1075		0.878829
1.29771		10.8201		20.347		0.079775		0.635742		0.292478		0.81355		0.00373964
0.0697695		9.28894		9.3743		6.44302		0.64493		0.511836		0.227711		0.0953625
0.369778		0.727032		1.62814		10.6547		0.602669		0.136084		0.250482		0.574044
1.42562		0.288843		3.32654		3.42798		0.334408		0.0792128		0.0248411		0.828343
0.348848		0.172321		0.271582		0.206477		7.37902		0.0121865		0.374689		0.656317
1.12096		1.67398		6.13423		0.757864		2.2104		0.36966		0.509245		0.420716
0.613972		10.7069		8.47713		0.694513		0.812133		0.643858		11.5098		0.166417
0.0186049		0.252738		0.156734		0.513846		0.501612		0.601205		2.81327		0.807775
0.460479		0.457882		7.02194		1.35852		0.0128619		0.123897		7.71527		0.676885
0.574436		0.144422		0.362109		2.50822		21.0309		0.942429		15.5009		0.675015
1.05585		0.359413		0.614775		0.234632		27.8937		0.264043		7.18326		1.135
0.258148		0.0393875		0.199971		1.10277		14.6662		0.432624		11.0792		0.349662
1.78145		0.224838		0.118901		0.640547		10.7801		18.5317		1.76166		0.0243081
0.286055		0.064005		1.53356		0.347256		12.3621		10.5191		7.20396		0.329093
1.67912		0.377466		0.635042		0.450495		10.5136		33.0724		0.645872		1.135
0.258148		0.704057		0.236452		1.11451		8.20034		19.0233		0.0931546		0.013089
1.69075		4.27357		0.383727		1.39606		13.9367		8.56717		17.4799		0.104711
0.560482		3.37586		0.509385		1.78321		3.66379		25.3176		0.184239		0.574044
0.779093		10.4295		5.95453		1.46176		0.990362		0.367629		1.62917		0.970451
0.255821		4.64119		16.907		1.06289		3.61418		0.987113		0.939826		0.0635747
0.269775		3.86328		8.51902		0.105585		8.37122		0.578863		1.05161		0.594612
1.74191		5.40268		3.62109		1.44768		3.71523		0.656045		0.103505		0.961102
1.38609		0.562916		3.77242		1.44064		6.995		0.288416		0.0289815		0.624529
3.9257		0.705697		16.9529		16.5017		0.28296		0.245763		0.149047		0.73672
0.902353		1.06347		1.65381		3.20039		0.413416		0.0568708		0.554787		0.890048
0.941889		0.690927		3.29276		1.20367		1.52688		1.79752		0.861163		0.704933
2.76287		0.377466		9.14595		6.14034		4.57146		2.07984		0.316726		0.400148
0.383732		0.618716		13.7385		2.11873		7.17507		0.359504		0.579628		0.961102
1.71168		1.6231		1.81595		0.680435		20.6175		0.255918		0.171819		0.603961
1.2419		23.4538		0.547217		2.22666		6.78186		20.5831		0.329146		0.603961
0.548854		0.233044		2.23346		3.23089		1.78045		2.37435		0.103505		1.19483
0.239542		0.0278996		8.69332		0.387144		0.440977		16.2285		0.351917		0.49177
1.15817		0.206786		6.38014		1.12858		5.90542		14.7194		0.339497		0.603961
0.0162796		0.064005		3.52516		0.771942		4.04413		8.83324		0.351917		0.706803
0.613972		0.144422		0.406697		0.117316		9.53981		10.3159		0.339497		1.25654
0.879096		0.290485		1.51735		1.05115		3.27242		0.211234		11.1227		0.287957
0.183727		0.144422		0.0540459		0.476304		6.1645		0.268105		24.2927		0.471202
1.10701		0.546505		0.266177		0.628816		7.51315		5.35194		5.94741		0.471202
0.6256		0.0820577		0.0229696		0.539655		0.553059		8.73169		0.240132		0.308525
1.02096		0.180527		0.251314		0.0305023		8.65418		15.9421		7.16049		0.237471
1.00701		2.34521		0.451285		8.59694		5.30643		0.861185		2.15084		0.727371
0.400012		12.3907		2.51314		2.50588		0.0220487		0.467152		0.115926		0.12528
1.41167		11.4684		0.317521		5.99017		0.503449		0.365598		5.18354		0.86948
0.7163		2.46994		0.39859		3.06665		0.123106		0.0121865		4.46935		0.329093
0.855839		3.2101		0.199971		0.079775		1.00322		0.49965		0.360198		0.0542256
1.514		13.963		0.339139		0.246364		0.57327		1.13132		0.500965		0.73672
1.36283		0.516964		1.16875		0.232287		0.944426		9.92191		1.36213		0.411366
2.65589		0.843554		0.104039		4.02864		7.40475		20.3191		0.351917		0.970451
0.562808		0.441471		0.624232		0.462226		0.43179		0.0690572		0.861163		0.166417
0.206983		0.467729		0.413453		1.58846		0.292147		4.2064		0.560997		0.340312
0.613972		0.126369		0.104039		0.872834		0.292147		2.09		0.917055		0.226252
0.0302335		0.108316		0.428315		0.706245		0.132293		0.146239		1.58777		0.420716
0.283729		0.0722108		0.587752		0.0938527		1.10428		0.873373		1.09094		0.675015
0.230239		0.152627		0.859333		1.86768		0.233351		0.270136		1.61882		0.297306
0.881422		0.600663		10.8633		1.07462		0.222326		0.27826		0.488544		0.388929
1.57912		0.58261		2.10645		0.171282		0.564084		0.822595		0.39746		0.155197
0.613972		0.385672		6.69631		3.74005		0.00183738		0.44481		1.04333		0.145848
0.867468		0.262585		12.8738		0.884565		0.571433		0.477308		0.0703834		0.359011
1.67912		0.502194		0.894465		0.795405		0.192928		0.310758		0.39953		0.839562
1.37446		0.287202		4.63445		0.668703		8.08826		1.12726		0.60033		0.359011
2.3396		6.80751		2.047		0.187705		0.233351		0.55449		0.385039		0.409497
0.93026		7.12097		0.933646		0.0915067		1.89253		1.47661		0.861163		0.175766
0.155819		0.305255		0.304009		10.1103		3.71523		0.733226		0.250482		0.716152
0.311637		7.87262		0.318872		2.29001		0.323383		0.454966		0.318796		0.175766
0.727929		9.19704		0.590454		6.74569		2.04503		0.855092		0.633451		0.532907
1.71866		8.6932		0.413453		3.98406		0.745986		0.257949		0.747307		0.562824
0.58839		0.308537		0.509385		2.22197		0.0514473		0.223421		3.73653		0.0243081
0.448851		5.60126		1.2309		8.17695		0.562246		0.345286		2.02249		0.166417
1.03026		2.96064		0.729623		0.201784		7.20814		0.511836		8.34458		0.768508
10.2305		11.6243		0.753943		0.936185		2.37944		0.544334		1.11786		0.656317
6.82579		6.52524		0.28104		1.01361		5.78783		0.643858		0.678994		0.695584
4.58851		3.14774		0.910676		8.80577		8.26281		0.61136		1.00607		0.258039
6.72113		0.136216		0.133764		0.309715		0.558571		18.7633		0.240132		0.0542256
1.6861		0.343002		0.0162137		0.208823		3.19709		12.4527		0.747307		0.461853
0.325593		0.126369		0.256719		0.480997		23.8385		35.7493		0.825971		0.848911
1.8861		0.242891		0.347246		0.283906		7.54255		17.1059		0.482335		0.645098
0.751185		0.361054		0.428315		4.36182		9.16314		7.56178		0.161468		0.789076
1.01631		0.0722108		1.44979		0.321447		17.391		0.745413		0.0828038		0.420716
8.28164		0.162474		19.1742		0.0140779		4.13784		21.9176		0.453352		1.10321
4.7234		1.59356		1.53761		1.45942		0.0826833		18.2819		0.227711		0.207553
0.306986		0.385672		8.9095		0.117316		7.64177		14.5		0.848742		0.278607
0.369778		0.188733		0.575591		0.335525		10.9564		0.412313		0.080734		0.564694
0.688393		12.6188		0.502629		0.513846		4.98488		0.546365		1.1075		0.136499
0.460479		3.85672		0.966074		0.410607		4.3326		0.987113		1.04333		0.207553
0.32094		5.90324		0.186459		2.36041		0.216814		0.83275		0.420231		0.145848
0.448851		6.65324		4.53852		0.143126		1.04181		0.381846		0.981229		0.686235
0.397687		1.7347		0.259421		0.969034		0.440977		1.18413		0.567208		0.910616
3.06753		0.0114881		0.28104		10.7204		2.48601		0.255918		14.7888		1.11443
1.14422		3.25277		0.236452		3.24262		6.17368		0.156394		1.46977		0.523557
1.00468		2.83428		0.127008		9.78888		5.1282		2.00672		6.20617		0.196334
1.52563		0.475935		0.112146		25.5937		4.23706		0.00203107		0.747307		0.104711
0.295358		0.879659		0.887707		1.55562		12.1103		0.414344		0.0703834		0.329093
0.360476		1.96118		0.14052		0.732054		3.44514		0.306695		1.54844		0.61518
0.474432		0.305255		0.502629		2.66074		19.6235		0.00203107		0.455422		0.186985
0.790721		0.968282		0.181055		3.2614		3.23567		3.55848		0.0269114		0.258039
0.0930257		0.19858		2.15374		1.36322		3.67297		1.30803		0.979159		0.747939
0.841886		0.0377466		0.139169		1.70343		8.01476		24.6555		0.184239		0.0953625
0.993053		0.556352		0.131061		0.0422338		7.03175		7.16165		0.81562		0.798425
1.59074		0.334797		0.413453		10.8799		3.50761		0.589018		0.262903		0.218772
0.751185		1.74783		0.0189162		0.642894		0.183739		0.190923		0.171819		0.228121
0.565133		0.19858		0.383727		0.743786		12.8471		6.66606		0.126276		0.013089
0.10698		0.172321		6.24773		0.0398875		21.0034		0.755568		0.517526		0.727371
1.09538		0.43983		5.96129		0.884565		3.80527		0.146239		2.92506		0.727371
0.474432		0.323308		0.952563		0.321447		0.323383		0.136084		0.0538228		1.75579
2.37682		12.9586		12.1185		1.09104		0.57327		0.312789		4.21266		0.564694
0.637228		11.1057		3.88862		0.0539655		0.323383		0.27826		1.30416		0.656317
0.360476		4.38353		0.268878		0.577196		0.264586		0.454966		0.240132		0.931185
0.497689		13.0275		17.5636		0.936185		0.341758		0.49965		1.15926		0.104711
0.918633		20.0237		5.11006		1.79025		1.28986		1.13538		0.939826		0.104711
0.767465		12.0805		2.76716		3.14877		0.19844		0.578863		1.1427		0.49177
1.04422		0.0754931		7.86776		0.168935		0.0385853		0.865247		0.40781		0.603961
0.0302335		0.252738		1.07687		5.76962		0.782735		0.422468		1.30002		0.205683
1.18376		0.073852		0.502629		3.7682		0.101057		0.676355		0.0124205		1.00224
0.0953518		6.50062		0.443178		9.89681		0.271936		0.83275		8.54952		0.0635747
0.0697695		1.0208		0.0905273		0.854063		0.0716588		0.377784		7.1874		0.695584
1.28376		0.0377466		0.502629		2.47068		0.323383		1.28772		8.2949		0.787206
0.741883		0.146063		3.95618		1.71751		0.442815		0.467152		4.72398		0.929315
0.437222		0.323308		0.089176		0.842332		0.253562		3.01212		1.22136		0.349662
1.81866		1.69531		0.214833		2.15158		0.562246		0.72104		0.0828038		1.27711
0.155819		0.367619		0.0526949		2.32052		0.472213		0.44481		0.521666		0.605831
0.195354		0.180527		0.413453		0.858756		0.512636		0.310758		0.341567		2.00074
0.486061		0.390596		0.208077		6.39374		0.0422603		0.0345286		1.93969		0.798425
0.727929		0.538299		1.03769		0.565465		0.163529		0.00203107		0.455422		0.643228
0.830258		4.80366		0.568836		1.09104		0.483238		0.134052		0.275324		1.23597
2.14658		2.08755		0.186459		3.1957		0.123106		0.532148		1.62917		1.14435
0.346522		2.1614		0.325628		0.180667		0.0734959		4.98025		1.90035		0.0243081
13.1609		7.82831		0.514789		0.832946		1.1447		16.7992		2.63317		0.949883
9.28865		3.48253		0.068909		0.194745		0.532847		6.86917		4.44037		0.297306
7.94442		1.80527		0.722867		1.95214		2.87187		2.90447		0.149047		0.574044
3.32103		0.065646		0.740432		0.29329		1.87048		18.0016		0.854953		0.258039
11.8399		0.484141		4.02238		0.168935		8.22055		10.2225		1.0454		0.430065
9.05841		0.073852		0.0526949		1.48992		0.632068		15.2495		3.90215		0.512338
3.31405		0.154269		1.02012		0.851717		14.1811		4.55372		1.15512		0.777857
7.58162		0.10011		0.341842		0.936185		7.85307		17.1201		0.353988		1.00224
2.3303		0.825501		0.251314		1.21774		1.36519		0.290447		0.6024		0.686235
25.9217		0.618716		0.290498		7.35574		12.4503		0.61136		0.19459		0.0542256
4.71875		0.403724		0.118901		20.5749		5.50303		1.29787		0.184239		0.420716
13.8097		0.68108		3.68595		5.7485		4.8581		0.861185		0.229782		0.512338
3.78383		0.546505		7.11652		17.7828		0.821318		0.578863		0.173888		0.0542256
6.13739		4.02575		1.6957		5.59599		16.2427		0.950553		0.792849		0.727371
5.13504		2.22705		4.13858		3.91602		7.0538		0.300602		0.430581		0.695584
14.9586		0.0475935		12.9994		0.757864		2.48969		0.643858		0.318796		0.164547
7.40487		0.206786		0.317521		4.69735		13.3579		0.00203107		1.36834		0.796556
1.40469		0.457882		0.0526949		3.46787		5.00693		0.532148		0.080734		0.521688
2.44891		2.20407		0.851226		4.94841		0.564084		0.284353		0.60033		0.164547
0.502342		0.457882		0.583698		1.38199		4.49797		0.511836		0.20494		0.572174
6.89788		11.6456		0.385079		0.858756		14.0047		1.05414		0.19252		0.654447
1.88378		3.95519		0.341842		1.3726		1.21452		0.412313		0.169748		0.0729241
17.7238		10.3458		0.936349		0.605352		9.79521		5.40475		10.9032		0.704933
0.581414		1.24892		1.32278		0.309715		5.87419		4.71418		1.99558		0.287957
4.14664		5.91472		0.0743134		0.347256		0.988524		0.615422		1.76166		0.716152
0.181401		5.02522		0.108092		0.553733		1.68857		4.90916		0.645872		0.411366
0.453502		2.35998		1.18361		0.910375		3.29814		0.0345286		0.521666		0.512338
1.51167		4.35727		0.0972829		0.976072		0.613693		3.35334		0.734886		0.74607
1.75354		0.297049		0.368865		7.02021		3.9688		0.227483		0.296025		0.523557
0.967471		0.359413		0.343193		0.00234629		1.42032		0.024373		0.149047		0.777857
1.29074		15.5844		0.0229696		2.42376		6.95642		1.73456		0.283604		0.0729241
11.8678		0.438189		0.148627		3.31771		0.665141		11.5265		0.521666		1.17427
7.51883		0.493988		1.15388		5.03053		7.84205		13.3402		1.50911		0.0635747
0.0558153		1.01423		14.3357		12.2478		0.720263		26.9181		0.997789		0.73672
0.14419		0.746726		2.33479		0.68278		9.61331		9.22931		0.264973		0.899397
3.44661		0.530093		9.4351		4.45802		3.40471		28.021		0.0972948		1.10321
0.623274		2.10889		2.38884		2.18912		0.0532848		0.511836		1.21101		0.972321
0.409314		0.413571		9.85396		0.795405		0.523661		1.77112		0.983298		0.390798
0.80235		0.600663		7.88938		0.490382		7.84756		0.136084		0.871513		0.390798
0.0907003		0.530093		7.66104		1.74332		0.714751		0.00203107		0.476123		1.06394
1.3512		0.789396		1.21739		0.283906		1.03997		15.8649		0.465773		0.0747937
1.04422		0.43983		0.289147		0.605352		0.483238		0.566676		0.747307		0.37023
0.918633		0.188733		0.590454		0.0164243		0.832345		0.213265		0.115926		0.564694
5.94669		0.26915		0.517492		0.373066		0.0110244		0.257949		0.060033		0.86013
0.816304		0.395519		0.229696		0.450495		0.341757		0.540272		0.19666		0.308525
0.651183		0.109958		0.00135113		0.288598		0.14148		0.956647		0.476123		0.258039
0.827932		0.556352		0.0378322		0.171282		1.12449		0.489495		0.40988		0.450634
0.181401		9.28402		0.449934		0.469265		0.62288		0.690573		0.521666		0.390798
1.41167		0.210068		1.83216		2.0413		0.0826833		0.377784		0.554787		0.104711
0.0302335		3.25605		0.41075		0.67105		0.503449		0.156394		0.20494		0.818994
0.258148		1.37201		0.206726		0.76725		0.123106		5.37632		0.972948		0.299176
0.181401		10.2621		0.0378322		19.9978		0.575108		0.731195		8.54538		0.186985
0.525597		4.22433		0.204024		1.62835		0.402392		0.714946		9.32374		1.80814
0.409314		8.34856		0.393186		0.898643		0.292147		0.29654		7.46065		0.186985
1.08143		11.4372		0.163489		13.6064		0.0937079		0.349349		7.29504		0.757289
0.904678		0.0557992		0.833661		5.26516		25.8872		0.743382		2.61454		0.839562
0.58839		11.8114		0.0486414		5.22762		1.13184		0.255918		7.48963		0.603961
1.01631		10.4164		0.121604		0.936185		1.92744		5.3885		6.8065		1.3893
2.02099		0.717185		0.575591		8.85739		0.411579		0.49965		10.4416		1.73709
1.04422		0.324949		0.148627		1.3069		1.95684		2.44747		1.49255		0.0747937
1.19538		8.76213		0.174299		1.86768		0.0220487		20.0876		0.0931546		0.942403
0.751185		0.727032		0.135115		5.56549		1.16675		0.731195		0.387109		0.665666
0.790721		5.07937		1.53761		1.28109		0.470375		15.7877		0.792849		0.461853
0.98375		1.67562		10.3539		2.28767		1.92928		3.38178		0.772148		0.49177
0.651182		0.0196938		9.41754		1.05115		4.27197		1.60254		0.61275		0.431935
1.30004		0.172321		11.501		0.00234629		1.18513		0.613391		0.825971		0.237471
0.551179		0.0820577		7.19759		0.234632		2.14425		0.436684		1.59398		0.37023
1.20004		1.1882		3.15224		0.347256		6.41438		0.9993		0.498895		0.287957
1.1698		0.00984688		7.52592		1.33271		0.292147		0.0101549		1.02884		0.532907
0.14419		0.0278996		1.13092		0.321447		1.5324		3.07914		0.0248411		0.706803
0.753511		0.699132		3.59947		0.0140779		0.733125		1.2146		0.724536		0.258039
0.0302335		1.95954		1.10254		0.793058		20.149		0.521992		0.0579628		1.30702
0.0325591		0.144422		0.376972		1.87237		8.9794		0.467152		0.149047		0.329093
1.76749		0.876377		0.782317		0.175975		23.449		0.40825		1.29381		1.46035
1.13259		0.815654		1.0566		0.854063		15.5904		0.300602		0.691414		1.05272
0.372104		0.180527		0.39859		0.321447		11.5518		0.505744		0.902564		0.166417
0.500015		0.367619		0.390483		0.488036		6.52463		0.477308		0.581699		0.319744
0.7163		9.77636		0.251314		0.180667		4.07904		2.24233		0.136627		0.145848
1.60237		9.25284		1.04174		1.77852		2.30594		0.521992		0.130416		0.287957
0.867468		3.23964		0.181055		0.0117331		1.85945		0.59105		0.975019		1.27711
0.525597		6.59088		0.464797		16.1169		0.00918815		0.72104		0.262903		0.61331
9.45377		3.20518		0.697195		4.98125		6.96377		0.123897		0.0269114		0.175766
0.0558153		13.1013		0.72692		3.60865		11.2541		0.0487461		0.0848743		1.03216
0.818629		0.34136		0.262124		14.9015		1.17227		0.416375		0.351917		0.605831
0.0837232		0.894428		16.1057		20.8119		0.152505		1.69191		0.894284		0.899397
0.841886		0.177244		4.29937		2.86252		0.813971		0.432624		0.329146		0.592742
0.10698		1.35559		0.53911		0.131394		2.91964		1.86658		0.138697		0.675015
0.727929		1.66906		19.2985		19.4886		1.55628		2.58965		0.318796		0.574044
0.637228		0.252738		8.89734		2.08119		4.71846		2.36217		0.871513		0.237471
0.272101		0.51204		18.8337		4.53545		1.41113		13.8968		1.84239		0.49177
0.0930257		0.315102		8.64332		1.71282		0.872767		16.1229		0.81355		0.0635747
0.486061		0.180527		1.7592		2.85313		0.543872		7.67145		1.17375		0.24869
1.33492		0.154269		4.10345		0.272174		0.38218		1.72846		3.38876		0.278607
21.6425		0.493988		0.25807		0.194745		0.341757		0.643858		7.19982		0.145848
6.45136		0.520246		1.45249		0.603006		0.472213		16.1046		8.80208		0.430065
11.6794		0.466088		8.1434		2.97514		0.492425		2.21593		3.17968		0.675015
0.920957		0.26915		0.641798		2.58096		0.112082		0.282323		15.7328		0.409497
6.95602		2.4404		0.163489		0.157204		0.924215		0.44481		5.80664		0.319744
6.51182		3.16579		1.48627		0.464573		1.6555		0.61136		2.68492		1.09386
0.176751		2.00549		0.39859		1.75975		0.492425		2.78464		13.2404		0.542256
7.96768		0.0147706		0.00135113		0.603006		0.242537		0.201079		0.770078		0.308525
15.3051		0.346283		0.221589		0.180667		0.422603		0.310758		0.225639		0.12528
0.497689		0.287202		0.897165		5.40125		0.134131		0.138114		8.60749		0.695584
2.0489		0.577687		0.0040534		1.27171		0.43179		0.377784		1.39318		0.12528
2.76752		1.73798		0.144573		0.239326		0.611856		0.0345286		1.88793		0.24869
6.84671		0.315102		7.31514		1.39137		0.402392		0.603236		4.44451		0.390798
5.03736		0.855042		1.21063		1.96388		7.10525		0.810408		0.0703834		0.431935
1.90936		1.08152		0.113497		8.92778		0.733125		0.560583		0.825971		1.03216
0.483736		14.7523		0.254017		14.3924		0.194765		0.270136		0.8032		0.379579
7.3258		12.6287		0.835012		2.24309		0.14148		0.688542		1.25448		1.30889
1.16283		13.1736		0.275635		8.37874		3.43411		0.347318		0.103505		0.226252
6.48624		17.5144		0.298605		3.42329		2.65505		0.377784		0.318796		0.0953625
2.79311		0.251099		0.464797		0.00469258		0.154343		0.0142177		1.84653		1.16492
2.321		4.86274		0.585049		0.652279		1.77493		0.223421		2.02456		0.258039
14.2679		6.12808		10.8119		2.88833		1.18697		0.812438		1.87965		0.207553
0.390709		3.66306		0.317521		7.16099		0.407905		21.8302		1.77615		0.0841432
5.17457		5.67183		0.678279		0.387144		2.30411		20.5974		0.0289815		0.00373964
1.46516		10.6281		0.828257		0.565465		1.13368		4.52122		0.318796		0.228121
2.26518		0.960076		0.560728		0.450495		2.23612		0.686512		0.374689		0.0635747
6.82114		2.60944		2.25237		2.30644		2.50806		1.16585		0.227711		0.390798
0.497689		2.23361		5.84914		2.93995		0.953614		0.940399		0.825971		0.278607
5.76064		0.754931		6.64092		0.544348		9.73825		28.2891		0.262903		0.757289
1.40469		0.646615		4.41692		0.502114		29.3526		0.0568707		0.718326		0.205683
2.92567		0.502194		18.1838		11.9452		2.5246		0.201079		1.10336		0.164547
0.560482		0.17068		6.94898		4.30082		20.397		0.156394		1.79271		0.418846
0.118609		0.502194		0.201322		0.347256		4.95548		0.201079		2.78636		0.164547
0.486061		0.75329		0.489117		0.328485		15.6859		0.272167		6.22066		0.502989
0.397687		0.0278996		0.605316		0.0398875		12.2353		1.17601		12.7539		0.196334
2.05122		0.073852		0.110795		0.525577		0.507125		0.300602		10.6548		0.411366
0.155819		0.278996		0.531003		1.04177		16.0553		0.304665		3.52746		0.450634
0.372104		0.859966		0.28104		1.69639		6.13142		0.899776		5.85218		0.0542256
1.13259		0.00656452		0.170245		1.22244		0.593482		0.105617		1.69127		0.675015
0.35815		0.434906		0.860684		4.18819		6.67162		1.08664		6.32416		0.065445
0.497689		0.756573		0.232398		10.8588		8.26649		0.621516		9.77917		0.461853
0.788396		0.0574407		0.362109		6.3257		4.69641		0.215296		0.58377		0.706803
0.0674439		0.320025		0.155383		39.5872		0.854394		0.0264043		1.34557		0.73672
0.397687		0.224838		0.0986342		12.6467		4.93711		0.934305		1.55258		0.961102
0.434897		1.35231		0.0526949		8.22622		11.4875		0.698698		0.420231		0.624529
0.818629		0.756573		0.0918782		5.82124		0.402392		1.06836		0.966741		1.3893
0.0465123		0.390595		0.0770158		9.46508		0.213139		0.448873		0.724536		0.441284
0.904678		0.260944		0.170245		1.06523		0.33257		0.477308		0.362268		0.0953625
1.5326		0.338078		13.094		4.32194		1.71614		11.693		0.171819		0.848911
1.28376		5.83923		1.22144		14.5332		3.16769		16.4235		0.19459		0.0542256
0.637228		9.36936		7.89749		5.65465		1.09326		13.3687		0.875653		1.12378
3.74662		2.01206		0.779615		0.0961996		1.30456		39.0235		2.1467		0.645098
1.08608		2.98526		3.48462		5.00472		0.442815		0.865247		0.329147		0.452503
0.6256		5.8458		12.5428		3.51949		0.132293		14.1628		0.443002		0.115931
0.246519		8.61935		1.23901		6.18727		0.663303		8.56311		1.004		0.49177
0.818629		12.3152		6.22611		0.783673		0.132293		0.489495		0.0828038		0.379579
0.155819		0.520246		0.00270226		3.61569		0.582458		11.0207		0.252552		0.0635747
0.500015		0.387313		0.208077		0.872834		0.0110244		4.03173		0.939826		0.654447
0.223262		0.206786		0.541812		0.079775		0.512636		12.7553		0.0248411		1.47157
1.514		0.146063		0.118901		2.02723		0.0918701		0.578863		0.262903		0.899397
0.98375		0.518605		0.0594507		1.43595		1.06386		19.2548		0.950177		0.585263
0.765139		0.246173		0.221589		2.00376		0.512636		0.201079		0.329146		0.635748
0.827932		0.963358		0.170245		0.220555		0.492425		0.396064		0.645872		0.789076
0.195354		0.149345		0.347246		1.97326		0.161692		0.300602		0.772148		0.420716
0.727929		0.76642		0.101336		0.656971		0.33257		0.942429		0.0124205		1.18548
0.486061		1.48032		0.0108091		1.95449		0.62288		0.432624		0.825971		0.329093
0.283729		12.394		0.14052		0.0281558		0.0312358		1.70003		8.82485		0.441284
1.05585		0.297049		0.449934		3.53357		0.161692		0.424499		5.75903		0.0542256
0.232565		2.26972		0.443178		0.905683		0.692702		1.30193		9.78745		0.441284
20.1169		0.0820577		0.422911		2.62085		20.4283		1.40958		3.70755		0.186985
3.17684		2.09904		0.199971		1.00657		0.0238863		0.400126		9.18504		0.157067
14.647		4.96614		0.479659		2.07181		0.352782		0.698698		5.15663		0.379579
8.84678		5.52413		0.325628		1.74567		0.00183738		26.2682		1.96453		0.287957
5.6211		9.41367		5.82887		0.436417		0.793759		4.12719		2.02663		0.542256
3.24196		0.388952		29.5943		1.25998		0.101057		13.8338		14.8965		0.013089
9.47238		2.64554		10.4985		0.244018		0.33441		0.974927		0.848742		0.12528
5.09085		0.915765		8.09746		8.51248		0.159855		14.4452		15.5403		0.177636
5.58621		1.29487		2.85904		3.51011		0.0551222		10.3464		1.01849		0.400148
0.886073		9.85022		13.648		5.03522		1.98807		10.2022		0.759728		0.656317
2.16286		0.502194		0.664767		6.52748		0.782735		1.93564		1.21101		0.929315
0.202331		0.797602		4.56825		1.57439		1.49197		0.664169		0.511315		0.562824
0.397687		1.17014		13.9682		8.23561		1.58568		4.4542		8.11894		0.665666
0.0558169		2.0974		0.237803		9.02867		0.850719		0.501681		1.19859		0.878829
1.43725		0.154269		0.67963		43.5197		1.12082		0.446841		0.645872		0.205683
22.0355		0.421777		4.78443		1.05585		0.452002		0.146239		0.20494		0.919965
4.59083		0.206786		0.348597		12.046		0.216814		0.0893683		0.126276		0.441284
1.62098		0.064005		0.641797		1.39137		3.57927		0.532148		0.875654		0.258039
8.27467		0.34136		0.089176		2.03896		0.507123		2.73995		1.85688		0.430065
13.726		0.242891		0.560728		1.14032		0.650442		0.430593		0.975019		0.258039
5.68389		7.50008		0.686386		0.821214		0.461189		8.32547		0.153188		1.135
13.3678		0.377466		0.262124		0.628816		1.06018		0.92415		0.627241		0.757289
1.74889		0.830425		0.39859		1.02534		19.7484		0.802284		0.138697		0.553475
3.02334		0.600663		0.52695		0.795405		23.1458		0.27826		0.374689		0.74607
0.513969		0.502194		0.312117		3.57346		2.96925		0.245763		0.351917		0.502989
0.0418616		0.541581		0.370216		0.814174		18.1334		0.255918		0.080734		0.431935
0.93026		0.00820528		0.325628		0.680435		7.91554		0.426531		0.385039		0.471202
1.10701		3.11163		0.560728		0.248711		3.14564		0.347318		0.0372618		1.11443
0.355825		0.111598		1.09984		4.00049		9.65373		2.01891		0.171819		0.207553
4.43967		3.70573		0.206726		1.0535		16.7755		2.025		9.00288		0.645098
2.29309		1.10614		0.341842		3.37871		10.521		1.32224		4.577		0.207553
0.600018		0.592457		0.408048		1.76444		0.549385		1.04195		12.2571		0.61331
0.955843		22.6135		0.0162137		4.54718		3.57376		0.0690572		11.8079		1.04151
0.460479		9.76652		0.651256		11.0535		9.91464		0.205141		8.34873		0.114061
1.36051		8.73095		0.185108		0.987804		10.148		0.0284354		1.96246		0.471202
0.6256		3.70245		0.378323		4.30082		1.32477		1.70003		6.75268		0.36836
0.0418616		6.05586		0.0702598		5.08684		8.79382		0.0060932		6.33658		0.338443
0.0930257		9.86171		9.02975		1.21774		5.03265		7.76489		1.52567		0.49177
1.08143		9.84857		8.02855		1.75975		0.163529		5.30116		0.215291		1.37808
1.0698		0.264228		8.0245		0.321447		5.52508		3.83471		9.44588		0.757289
0.169773		5.61275		0.605316		0.628816		0.949939		18.2697		0.128349		0.482421
1.12096		0.845195		0.325628		8.22857		3.6693		11.4331		1.10957		0.654447
0.258148		11.3535		0.503981		6.199		1.00139		0.765724		1.40767		0.267388
2.55356		0.981411		9.377		1.09104		2.28389		30.5558		0.747307		0.624529
0.753511		12.2545		0.429667		0.546695		21.426		4.50904		2.35578		0.542256
1.50004		0.287202		0.332384		0.987804		1.57466		1.12117		0.625171		0.196334
1.36051		1.03065		0.00135206		0.654625		3.06663		1.8483		0.623102		0.0317874
0.739557		5.77359		0.432369		16.4079		0.0643095		1.29178		5.82113		0.226252
13.1213		0.224838		0.0364815		6.31866		0.0826833		0.556521		0.296025		0.196334
0.890724		4.85618		0.236452		14.7373		0.523661		0.55449		0.161468		0.0336572
6.31647		3.95847		0.148627		0.661665		1.4442		0.424499		0.40988		0.553475
0.109306		0.106675		0.266177		7.04133		0.433628		0.836812		0.0165606		0.338443
1.46283		0.4546		0.181055		4.91556		6.56322		1.04805		0.329146		0.0336572
1.71168		0.4267		0.828257		0.961994		0.202114		1.72237		0.103505		0.542256
0.904678		0.093546		0.104039		4.14596		6.09284		0.0934305		0.227711		0.555345
0.98375		1.06019		0.282391		3.33179		0.361969		1.67566		1.31659		1.16492
0.702347		0.469371		0.325629		4.5988		0.712913		1.8158		0.136627		1.451
2.10704		1.68711		0.320223		0.513846		0.472213		0.834781		1.4056		0.800295
0.955843		6.53672		0.378323		1.05115		0.402392		0.392002		1.08887		1.40052
0.676765		0.352849		0.0594507		0.680435		0.271936		0.0060932		0.20494		0.61518
0.98375		1.2161		0.089176		1.14032		0.753336		0.0629635		1.31452		0.420716
1.46283		0.502194		6.0883		0.424685		0.492425		0.546365		0.229782		0.340312
0.369778		6.26429		8.87843		6.33039		0.973825		0.160457		0.40781		1.16492
0.702347		16.556		8.619		2.01315		0.813971		1.41161		0.881864		0.340312
1.24422		0.408647		3.31843		0.539655		1.05283		0.282323		0.422301		0.523557
0.209309		4.37532		8.41903		0.0868133		8.41532		0.288416		0.376759		0.402018
0.827932		1.68383		4.43584		0.194745		1.64264		15.1175		0.219431		0.157067
0.790721		7.61989		2.88471		0.462226		2.12588		19.1147		0.0496822		0.0224381
0.637228		1.57223		0.259421		4.68796		0.293985		9.9016		0.430581		0.0448761
1.12096		10.9432		0.786371		21.2812		1.62059		0.637765		0.589979		0.359011
0.611646		4.32445		0.628286		1.60254		1.78045		20.4613		0.871513		0.297306
0.460479		3.10014		0.318872		11.3257		2.7065		9.25165		0.103505		1.11443
6.93509		6.68607		0.399941		21.7622		1.26965		7.49881		0.115926		0.981671
7.60488		0.159192		0.0229696		22.6139		1.34131		6.01814		0.252552		1.27711
10.0724		1.90866		0.0378322		5.31208		0.472213		2.05344		0.215291		1.11443
7.73512		3.59905		0.571538		10.0352		2.63668		0.629641		10.1808		0.675015
18.1889		2.5323		0.0378322		9.79826		0.468538		5.55911		21.8996		0.155197
11.1515		0.132933		0.267528		4.06618		0.187416		18.8526		11.2551		0.0635747
1.9861		2.70955		0.199971		0.309715		1.20166		0.501681		15.4119		0.553475
17.6261		0.164115		0.305361		6.74569		2.00461		0.790097		14.3893		0.145848
4.39548		0.278996		1.24441		1.65885		1.503		0.477308		11.1744		0.850782
0.111632		0.564558		0.568835		2.99861		1.06937		0.589018		14.9979		0.115931
21.7774		0.546505		9.15271		1.18724		2.43824		0.125928		7.72976		0.970451
0.881422		0.577687		0.017565		9.22576		0.411578		1.7569		7.62833		0.0841432
0.637228		0.484141		0.312117		10.8752		1.11163		0.526055		12.905		1.12378
3.94663		0.687645		0.312117		3.10419		0.848881		0.865247		0.325006		0.686235
3.01172		0.333155		14.3087		3.04084		2.81674		0.247794		14.1719		0.299176
6.98858		1.77901		0.605316		0.513846		0.429953		0.272167		3.68271		0.441284
9.34214		0.444753		0.391834		1.83952		1.33028		0.355442		0.488544		0.441284
4.76061		0.359413		0.208077		4.77712		9.28074		0.322944		4.5977		0.441284
5.0141		2.24182		0.354002		3.64619		15.9377		0.911963		0.701765		0.645098
2.01867		0.0968286		0.724218		0.0539655		7.58481		2.81307		0.571348		0.400148
0.688393		0.827142		0.110795		0.443456		2.51173		1.54363		3.60198		0.065445
1.58144		0.00164113		0.0594507		0.0656971		28.8105		0.544334		0.511315		1.04151
0.360477		1.45406		0.114848		0.347256		12.2463		13.0539		0.995719		1.76701
3.4722		7.1899		0.12836		0.260443		6.75982		3.20507		0.252552		0.267388
1.75354		4.1833		0.221589		1.49461		8.91877		14.2766		0.20494		0.390798
1.1698		16.3065		0.155383		3.50541		10.4199		11.6829		8.58265		0.553475
2.52798		18.9422		0.302658		11.7129		0.898492		16.6713		2.97474		0.145848
0.509318		8.23532		7.60429		3.80574		6.66427		19.659		0.171819		0.908746
0.879096		15.6304		7.25974		1.10043		0.802946		7.89894		1.27725		0.145848
2.67915		0.896071		11.3186		4.48383		4.99958		22.4152		2.92091		0.441284
0.83956		0.997822		8.76628		1.16612		7.86593		11.0614		0.726606		0.970451
2.00238		3.29052		0.231047		2.76397		0.843369		13.2692		9.31339		0.951753
0.89305		1.89225		1.19847		5.17365		2.16079		20.5202		0.341567		0.340312
0.790721		1.14553		0.112146		1.48288		13.2844		5.24836		0.331216		0.521688
1.01864		0.769702		0.239154		2.17036		0.380343		2.46372		0.250482		0.684365
0.727929		0.431624		0.724218		0.502114		0.994036		0.534179		1.7865		0.0430065
0.841886		0.805808		0.068909		0.551387		3.69686		0.501681		1.15512		0.645098
1.89308		9.2036		0.414804		2.31113		1.41296		0.479339		3.5937		0.441284
0.448851		0.126369		0.459392		0.0281558		0.301335		0.0568707		3.14656		0.592742
0.472107		0.403724		1.94161		0.0351949		0.281123		0.0182801		1.18824		1.10321
0.181401		0.0820577		0.185108		2.50588		0.442815		0.48137		10.7045		0.452503
0.118609		0.482501		0.494522		22.4004		0.161692		0.513868		0.896355		0.359011
0.423268		0.351207		0.428315		2.40264		0.452002		0.158426		0.140767		0.237471
0.613972		0.333155		0.524247		0.373066		0.7221		0.491526		0.883934		0.562824
0.155819		0.103393		0.297253		3.09246		1.11163		1.72643		1.49047		0.949883
1.36748		0.0820577		0.399941		0.251057		0.220489		0.521992		2.08666		0.430065
0.865142		0.764779		0.120253		1.06758		4.86178		0.448873		0.329146		0.512338
0.0953518		0.00164113		0.489117		0.908029		0.0716588		0.105617		1.19859		0.360881
1.80005		0.324949		10.062		0.145472		0.372993		0.978989		0.296025		0.49177
0.465129		1.40811		10.0039		5.64996		0.132293		2.05344		0.656223		0.951753
3.96291		7.24406		9.10272		2.107		0.216814		0.292478		0.565138		0.716152
0.523272		15.3743		7.76237		12.6021		0.262749		0.524023		0.399527		0.175766
0.32094		2.85397		3.45355		1.23886		1.7878		1.70003		1.07438		0.308525
2.43961		6.6516		16.58		3.66496		6.71939		17.502		0.792849		0.175766
3.11172		4.9087		6.25719		5.25108		0.207627		0.424499		0.283604		0.24682
0.779093		9.092		0.193215		0.206477		0.00367391		3.33709		0.577559		0.0355274
1.27446		3.57608		7.55835		3.97468		0.707401		6.90979		6.23308		0.258039
0.14419		9.89617		1.71867		3.10419		0.760686		0.546365		5.48784		0.329093
0.537226		5.29437		0.112146		1.61193		3.94675		2.31545		13.3832		0.61518
0.665136		10.8595		0.383727		0.809483		3.66746		19.7057		2.47998		1.06207
0.158144		2.18274		0.0837714		1.52746		29.0273		0.623547		0.262903		1.02281
1.43725		0.0410279		3.9278		0.124356		3.80343		0.891652		0.331216		0.716152
0.41164		10.5625		0.356704		0.577196		10.4953		0.0649951		6.70299		0.0542256
0.0813981		1.73962		0.572889		0.187705		0.0404231		0.0467152		12.3482		0.207553
2.19774		0.85176		0.208077		1.54154		21.0328		0.846968		0.420231		0.594612
0.0813981		7.93007		0.989044		0.896297		8.41348		1.28974		14.4203		0.706803
0.500015		0.10011		0.370216		0.68278		3.2614		0.867279		1.30209		0.594612
1.47446		0.498911		0.326979		1.20601		2.62749		16.6611		1.01849		0.716152
0.309312		0.19858		0.416155		0.366027		0.126781		0.779941		1.04126		0.73672
0.0813981		0.162474		0.170245		0.119663		0.279286		0.747444		0.443002		0.951753
0.118609		0.134575		0.370216		15.4318		6.01015		0.932273		0.40781		0.858261
1.74191		1.33918		0.975532		53.9092		12.0901		0.371691		0.691414		0.349662
2.65124		0.0393875		0.217536		6.59553		1.61692		0.656045		0.128346		0.73672
1.95587		1.31949		0.24591		33.0363		0.165367		0.349349		0.20701		0.645098
0.713975		0.0722105		0.939051		16.6894		5.91093		0.72104		0.252552		1.27711
0.525597		6.15598		0.272933		10.9456		1.25679		9.07698		0.672784		0.482421
0.600018		0.684362		6.041		4.29378		3.80159		22.7747		0.443002		0.512338
3.98151		0.879659		7.2111		7.35104		0.112083		2.0636		0.556858		0.24682
1.35353		0.137857		6.29907		7.91886		1.35417		1.39536		3.22729		0.166417
0.837234		0.278996		10.743		6.06056		1.67939		17.1486		1.27104		0.228121
18.3308		15.0921		11.2983		1.12389		0.553059		8.48389		1.31245		0.940534
0.974448		9.18883		0.91473		2.45661		0.28296		4.50701		0.668643		0.216902
6.55136		3.51372		0.67963		18.4515		0.450164		0.733226		0.273253		0.359011
5.1955		1.33754		0.199971		3.15581		11.1567		24.3143		0.149047		0.777857
12.7143		2.53066		0.304009		14.4416		14.3134		0.35138		0.0683134		0.267388
0.232565		2.57497		10.0499		0.910375		0.139642		0.907901		0.420231		0.0747937
3.63499		5.31242		0.803936		1.70109		0.0220487		0.934304		1.06403		0.278607
16.2935		11.1796		0.444529		1.85595		0.352782		1.03789		0.080734		0.340312
8.13513		1.69531		0.0702598		0.373066		0.301335		4.8137		0.136627		0.0542256
0.981424		1.11763		0.104039		0.215862		0.652279		1.15569		5.61205		0.645098
7.13277		0.24125		0.0986342		2.28298		0.892979		0.0060932		11.4187		0.37023
1.19771		5.76866		0.136467		1.32568		0.292147		0.322944		17.2398		0.237471
12.4632		0.375825		0.266177		0.577196		0.492425		1.22272		3.03477		0.329093
3.54429		4.83156		0.320223		1.49461		0.372993		0.834781		3.89593		0.196334
6.05832		3.03286		0.24591		17.0203		1.26965		1.31209		7.47928		0.0841432
4.17454		0.539939		0.510736		12.0789		0.352782		0.822595		8.26799		1.1537
2.76752		1.62967		0.466148		18.5031		1.08039		2.09609		13.2818		0.267388
5.16295		0.735238		0.062153		0.136088		0.477725		0.103586		14.6211		1.02094
2.86753		1.06675		0.391834		5.05868		0.271936		0.446841		1.38697		0.420716
1.00236		0.771343		0.356704		0.818868		0.856231		0.46309		1.1427		0.145848
0.434897		0.99454		0.641798		1.45003		0.00734951		0.668231		8.06305		0.278607
1.1605		0.260944		0.53911		7.12345		0.92789		2.10828		2.28746		0.502989
8.12117		2.08755		0.56208		5.26047		0.014699		0.178737		4.38655		1.07329
9.184		6.19536		0.44588		0.0961996		1.0216		0.897745		0.61275		1.03216
9.58401		1.06347		0.133764		4.35713		0.196602		1.20647		0.625171		0.24869
0.93026		0.0278996		0.613423		0.0305023		1.08774		0.881496		0.521666		1.135
5.90715		0.073852		0.155383		0.924453		0.586133		0.0264043		0.273253		0.207553
1.44888		0.0590815		0.0229696		2.67247		0.161692		0.38794		0.318796		0.308525
0.0930257		0.236326		0.467499		0.347256		0.316034		0.743382		0.060033		1.18548
0.688393		0.093546		0.110795		1.33271		0.716588		25.9676		0.782499		0.0542256
0.637228		0.162474		0.302658		2.36744		0.639417		1.51723		0.500965		0.00373964
0.0279077		2.76207		0.170245		0.410607		1.17227		31.7806		0.445072		1.31824
1.08143		0.343002		12.9684		0.18536		0.295822		28.3358		1.54223		0.175766
0.93026		0.772985		7.94072		0.936185		0.867256		15.2393		0.60447		0.12528
0.804675		0.853401		10.9578		1.42657		19.1366		21.2473		0.111786		0.807775
0.434897		0.656462		13.4372		0.0961996		1.79698		31.6628		0.660363		0.562824
1.62098		0.126369		1.61598		0.793058		5.01796		0.983049		0.0972948		0.205683
1.46051		10.9925		1.43492		0.795405		4.19112		6.96463		7.7339		0.36836
0.225588		11.0597		0.975534		1.45942		12.318		0.156394		0.792849		0.127149
0.295358		6.06571		1.14308		5.84705		1.75289		1.55582		0.308445		0.452503
0.323265		4.01755		8.74061		21.0606		10.8811		1.38724		0.736956		0.00186982
1.81866		0.479218		0.0243207		67.234		2.6918		0.138114		0.283604		0.175766
0.295358		12.2233		0.672874		21.5346		2.90126		0.737288		0.430581		0.523557
1.2512		11.5455		0.0743134		1.28109		0.242537		0.280291		9.67359		0.441284
1.14887		0.536658		0.185108		10.5327		7.50948		1.45223		2.04319		0.665666
0.483735		18.0708		0.0999853		1.4688		4.88934		0.36966		8.49984		0.61518
1.58842		9.32505		0.206726		30.1128		8.48698		0.3331		21.5042		0.145848
0.539551		1.57879		0.591805		8.15818		0.652279		0.822595		29.9482		1.1967
2.56054		1.23415		0.089176		2.48476		1.10428		2.03516		0.387109		0.594612
1.52563		0.21171		0.179703		3.73535		0.57327		8.20563		23.4998		0.514209
0.667462		2.9869		0.00270226		2.47772		0.554896		19.9474		13.5633		1.03216
3.28149		8.45031		0.201322		1.72924		1.15022		2.02094		1.1427		0.297306
0.206983		1.4836		0.967425		1.2764		15.5941		18.5784		1.55879		0.329093
5.04899		0.674515		0.0756645		1.16378		2.19937		4.50904		0.285674		0.157067
0.967471		7.50829		0.108091		3.19804		2.5099		0.6662		0.376759		0.931185
2.63031		1.17179		0.466148		0.398875		0.0918701		0.489495		0.509245		0.430065
0.423268		0.392237		0.362109		1.41953		0.0312358		1.00946		1.36006		0.441284
0.397687		0.992899		1.23225		2.19616		0.18374		0.215296		0.128346		0.390798
0.0813981		0.00984688		0.062153		1.30221		0.773548		0.389971		2.14877		0.340312
0.346522		1.6231		0.0959319		0.0938517		0.604506		0.190923		0.130416		0.441284
0.118609		0.323308		20.2443		3.12766		3.03356		0.3331		0.320866		0.177636
8.24211		0.548146		8.5528		0.628816		1.33947		0.162487		0.937756		0.37023
6.13274		7.31955		14.4195		0.187708		1.49014		0.36966		8.85797		0.828343
6.60717		0.0229751		1.61057		3.13469		2.69547		0.751507		0.325005		0.0243081
1.23027		0.377466		2.55638		0.0211172		0.670653		0.123897		0.231851		0.258039
9.20958		0.687645		1.6984		0.734401		0.299497		0.448873		0.904635		1.43043
16.14		0.76642		0.732325		0.211169		1.99358		25.0394		0.81148		0.0841432
1.46981		0.344643		7.12868		0.384798		1.47727		1.22475		0.250482		1.07329
0.565134		0.144422		0.158085		0.30033		3.50026		0.27826		2.69734		0.0635747
10.3259		0.451318		0.693142		1.00423		0.29766		0.877434		0.40781		0.624529
2.40007		0.630204		0.629637		2.21963		0.264586		0.743382		0.22978		0.349662
17.1587		0.72375		0.114848		14.3478		0.463026		0.290447		0.61275		0.390798
13.6353		0.192015		0.237803		1.18724		0.929727		0.747444		5.41539		0.207553
9.72122		0.846836		0.148627		2.78978		1.71981		0.237639		2.10115		1.30141
1.38144		0.782831		0.626935		23.109		2.84798		0.688542		0.126276		0.360881
0.488387		0.216632		0.547217		1.39137		1.70879		0.859155		0.140767		0.725501
0.834907		0.224838		0.0999853		4.6293		1.59854		10.3606		0.792849		0.181375
7.74675		2.73909		0.510736		3.31067		0.53836		17.0226		0.633451		1.4323
2.27914		12.1593		0.568835		8.13237		0.334408		12.0444		2.75531		0.502989
5.16295		5.36494		0.120253		1.65885		2.07811		20.5303		12.7456		0.574044
13.6306		18.9964		0.606668		1.90287		2.2398		0.0589019		21.0612		0.338443
21.1867		5.91801		0.062153		6.69173		0.165367		2.16921		6.88309		0.134629
9.71657		3.73691		1.79028		0.0915067		5.57285		6.58482		9.83506		1.08264
0.841885		5.00388		0.449934		8.44443		2.41068		1.01352		1.89622		0.299176
0.295358		8.0072		0.25807		1.70343		1.15757		18.4241		6.11094		0.878829
13.0143		11.7228		0.19862		0.97138		0.0165368		24.0238		5.64724		0.61518
9.24911		0.405365		0.163489		0.0305023		0.356457		0.61136		0.645872		0.501119
4.75596		15.202		0.0540459		1.4078		0.953614		0.00203107		0.229782		0.12528
2.76752		6.16418		0.666118		1.12858		1.50851		1.79143		0.747307		0.654447
4.19315		2.27628		0.501278		0.795405		0.316034		0.767755		0.623101		0.562824
0.993053		0.845196		0.170245		1.84891		1.95133		1.81986		0.443002		0.308525
1.14422		4.48364		0.479659		2.34633		9.11169		0.389971		0.623101		0.379579
0.0162796		0.316743		6.45716		2.03896		25.2533		0.964771		0.0724539		0.61518
0.713975		0.385672		5.57756		0.61943		9.7309		14.4411		0.445072		0.890048
1.56981		0.618716		11.1389		0.884565		9.90729		0.107649		0.544437		0.0336572
4.68154		0.180527		12.4549		1.00657		0.602669		0.956647		0.00207149		0.104711
7.58627		0.43983		1.07282		0.685127		17.0879		0.434655		3.39911		0.521688
1.28376		3.52028		7.61645		0.100892		2.4511		0.538241		1.33522		0.226252
1.08143		0.165757		0.370216		10.284		11.3625		0.300602		0.792849		0.36836
0.744208		0.00328226		4.18047		3.62977		7.07034		0.867279		0.904635		0.226252
0.244193		5.16636		1.31467		2.81325		1.66469		23.319		0.0724539		0.359011
0.181401		0.763137		0.620179		1.68466		6.53933		1.38724		0.739027		0.878829
2.47449		1.09465		0.178352		0.973726		2.10016		0.700729		1.79685		0.471202
0.644206		1.05034		0.458041		5.00472		0.582458		0.347318		0.105576		0.317874
3.6536		14.7359		0.0824203		0.717976		0.442815		0.156394		1.0454		0.359011
4.15129		8.07941		0.393186		0.370721		5.21456		0.790097		2.2295		0.0355274
0.167447		9.02636		0.436422		0.258096		2.64403		0.255918		0.589979		0.349662
0.941889		7.17021		1.5295		0.788366		0.0422603		18.5642		2.72426		0.603961
0.762814		1.97431		0.0972829		0.654625		8.60457		1.02164		0.0579628		0.532907
1.33492		2.21064		0.517492		0.659318		1.11347		0.566676		2.19638		0.766638
1.11864		11.8459		0.244559		0.363681		0.892979		2.64246		0.625171		0.155197
2.02099		8.12372		0.46885		1.15674		0.0532848		1.05617		0.227711		0.420716
0.14419		5.36494		0.531003		2.00142		3.89163		15.6252		13.0002		0.379579
0.548854		17.475		0.517492		1.95449		4.31974		0.810408		11.3152		0.267388
0.14419		0.3151		0.0594507		1.52981		1.87783		1.18819		7.58692		0.430065
0.232565		1.6231		0.185108		0.694513		1.53423		18.9786		3.97874		0.188855
0.741883		8.06464		0.068909		1.11685		2.61279		0.656045		2.06596		0.574044
1.56284		0.421777		0.289147		9.99535		0.711076		0.790097		10.1104		0.196334
0.195354		3.17892		6.01398		27.4309		0.323383		0.595112		20.6576		0.0336572
0.562808		3.29544		15.5666		15.1408		0.352782		0.0060932		2.24606		0.777857
0.569784		0.750008		5.8586		3.25436		0.242537		0.489495		22.295		0.635748
0.00465123		0.858325		3.73729		2.83436		0.273773		0.160457		0.351915		0.574044
8.98631		1.67234		14.9505		15.3051		1.00874		2.70339		4.06361		0.166417
1.14655		0.690927		1.09173		4.47679		0.211302		1.48879		2.5483		1.00037
0.637228		0.694209		0.068909		0.872834		0.703726		0.920087		1.80513		1.17427
1.09771		0.618716		0.00945808		14.5707		0.251725		0.335131		0.273253		0.269258
0.246519		1.08644		0.466148		2.32052		0.712913		1.61066		0.184239		0.0542256
0.248845		0.380748		0.894463		0.0656972		0.202114		0.599174		0.471983		0.921835
0.372104		0.17068		0.068909		1.07696		0.222326		0.812439		0.420231		0.086013
1.3233		0.969923		0.125657		4.55891		0.14148		0.771816		0.503035		0.115931
3.3187		0.603945		4.90333		4.37355		0.112082		0.103586		0.449212		1.03216
1.97215		1.04377		0.391834		5.55376		0.222326		0.49965		0.975019		1.11443
0.146516		2.58482		15.7328		1.01831		0.323383		0.49965		0.39953		0.574044
0.0697695		10.9449		0.495873		0.0633515		1.23474		0.103586		0.681064		0.0243081
0.725603		2.65047		0.768806		0.0164243		0.271936		28.3501		0.6024		0.12528
1.15817		6.21998		0.118901		2.16331		0.102895		11.433		0.211151		0.267388
0.195354		1.41632		0.53911		0.635854		9.75111		14.9976		0.200799		0.441284
0.753511		4.63626		0.141871		1.0887		3.06663		21.0015		0.548577		0.0336572
0.0418616		7.26211		0.341842		0.0844676		0.894817		20.7456		0.351917		1.30141
0.41164		7.39833		0.598561		0.375412		0.363807		22.6447		0.943967		0.065445
0.637228		15.4515		0.628286		8.29427		2.91596		1.59441		0.739027		2.06431
1.08143		3.38242		0.613423		6.34212		1.05467		4.33436		0.325005		2.0344
2.24193		20.0746		0.9377		20.2863		0.352782		14.1568		0.387109		0.645098
1.30934		5.21559		0.135115		17.8931		5.13187		9.57053		0.262903		0.725501
1.47446		1.00439		8.46092		0.818868		0.916866		6.07298		4.84818		0.807775
2.03262		0.523529		12.3671		14.4909		0.235188		0.656045		4.11329		0.848911
0.0953518		0.919047		0.0918782		1.28109		0.2554		0.956647		0.296025		0.207553
0.281404		0.410289		0.0608019		2.05773		2.06157		1.40958		0.668643		0.145848
3.62104		0.10011		0.540461		1.48053		0.396879		0.877434		1.18617		0.562824
1.01864		0.761496		0.236452		0.807137		0.28296		0.0121865		0.374689		0.512338
0.0674439		1.7905		0.201322		0.755518		1.16675		0.993207		10.5203		2.45511
0.0930257		0.137858		0.664767		0.0140779		0.328896		0.446841		35.3015		1.05272
0.104654		2.63405		0.118901		2.08354		0.014699		27.7225		12.7187		1.34816
9.44679		1.21445		0.635042		0.0398875		0.527335		0.568707		3.80278		0.359011
4.39781		0.423418		0.0770155		3.46083		0.167203		0.956647		4.5563		0.532907
0.446525		0.536658		0.225642		0.366027		0.088195		4.54966		3.02649		1.17427
8.55607		0.630204		0.495873		0.429378		0.376668		0.501681		1.97488		0.878829
12.1701		0.300331		0.0837714		1.20836		0.126781		2.09609		4.54595		0.49177
4.60014		0.343002		0.563431		0.107931		0.556734		0.125928		7.77324		0.624529
27.0241		18.0544		0.0770158		1.47819		0.0367476		0.64792		1.35385		0.645098
12.7678		3.53669		0.18781		6.23184		0.775385		0.371691		0.923266		1.16492
2.07216		7.13574		0.382376		11.1615		2.78918		11.5834		0.19459		3.02355
6.66532		16.9827		0.0526949		0.373066		0.00367476		0.0487461		0.298095		0.216902
0.439549		5.40761		0.104039		8.57113		1.27516		0.357473		1.44493		0.155197
10.5398		10.871		0.125657		0.260443		0.727612		0.613391		0.751447		0.594612
1.26515		0.910841		0.118901		0.138434		0.57327		0.784004		0.163538		0.716152
8.06768		1.10286		6.02749		1.19193		0.854394		0.345286		0.250482		0.633879
4.96992		0.771343		2.5226		0.476304		0.0771715		0.270136		0.509245		0.237471
3.71406		0.0459523		9.32566		0.232286		1.10979		0.668231		0.0579628		0.114061
6.19786		0.0459523		12.4455		0.978419		0.237025		1.07851		1.47184		0.185115
10.3329		6.50226		23.0372		0.581889		16.9556		0.978989		1.63124		0.12528
20.2053		0.392237		5.32354		1.99438		8.27016		0.469184		0.142837		0.164547
4.76293		2.18766		0.0540459		0.0821218		30.8262		0.558552		0.736956		0.276738
0.460479		4.45246		6.84224		1.023		7.41577		0.757599		0.759728		0.143978
8.38165		4.11109		12.4293		3.1605		9.26971		0.680418		0.41402		0.0224381
1.60005		0.676156		0.068909		2.78744		2.03952		0.201079		1.10957		0.919965
0.355825		0.669592		0.0756645		1.11451		2.42538		6.70872		1.62917		0.480551
0.195354		4.04709		4.14263		1.23417		4.46122		23.2642		0.720395		0.684365
3.17916		0.676156		0.0756645		0.722669		5.26233		14.9103		1.25862		0.114061
1.38609		1.34082		6.30988		2.14454		17.2643		4.13735		0.739026		0.0224381
3.74895		1.06019		0.304009		19.9649		18.7783		13.7587		1.20273		0.654447
0.565133		0.121446		8.77033		26.0442		2.91413		2.97353		1.87965		0.828343
1.61633		0.29869		0.532354		14.1061		5.44607		0.389971		1.40767		0.633879
1.714		0.503835		0.429667		13.475		0.870931		2.26264		0.453352		0.777857
0.0930257		0.704056		0.178352		7.36278		1.87967		0.511836		0.128346		0.12528
0.0674439		0.064005		0.617476		26.354		0.292147		0.964771		1.35799		1.40987
5.14899		0.380748		0.916082		1.62366		0.0128619		0.381846		0.958458		0.594612
0.648857		1.20953		0.414804		1.65182		0.0220487		0.0792128		1.16754		0.624529
0.662811		0.195298		0.332384		1.27406		0.0918701		0.566676		0.254623		0.00373964
0.244193		1.1882		0.540461		2.24074		0.532847		14.5427		0.0372622		0.430065
0.0418616		0.301973		0.304009		0.297984		0.67249		1.55785		0.589979		0.807775
1.55121		0.162474		0.841768		1.42891		0.312359		0.678387		0.146977		0.155197
0.751185		1.14389		0.437773		2.63023		0.413416		21.1681		0.567208		1.18548
0.372104		0.305255		0.216184		0.579543		0.143318		1.70003		0.339497		0.787206
0.844211		13.3639		0.540461		1.54388		0.643092		0.842905		4.18368		0.645098
0.816304		4.93824		0.310765		1.04177		2.92515		0.134052		5.59963		1.01159
1.92331		4.29819		3.47517		0.572504		2.18651		0.0792128		8.66338		0.678755
1.72331		8.01376		3.83592		2.54577		0.499774		0.322944		5.91221		0.0149586
1.22562		2.15812		9.16757		0.950263		0.593482		0.759631		5.40297		0.329093
0.855839		10.2589		13.9425		3.51715		2.87921		2.80088		1.447		0.381449
0.767465		3.73527		10.0039		0.0656971		0.356457		0.237639		1.96039		1.11443
3.15358		13.9022		19.6525		0.373066		0.843369		0.812439		1.20687		0.654447
4.23501		0.507117		8.36229		0.87518		0.962801		1.22475		1.04747		0.583393
0.0813981		0.654821		4.05211		0.654625		0.949938		0.745413		15.8818		0.532907
0.574436		4.18823		13.7588		0.823561		0.268261		7.98831		1.32486		0.603961
12.0701		0.200221		1.35791		0.00469258		1.88885		1.11101		0.39746		0.502989
10.2445		0.423418		0.318872		1.8231		0.734962		8.15283		1.13235		2.27561
2.47217		0.124727		6.27611		6.94044		0.0661464		8.17111		1.13235		0.512338
0.820956		1.63787		5.70727		4.62461		0.898492		13.4601		0.184239		1.3893
0.16047		0.285561		0.10539		8.35762		0.406067		21.6515		0.0828038		0.207553
1.3512		0.0196938		0.274284		12.6913		1.53056		2.12047		0.376759		1.39865
0.0255823		1.15045		0.883654		1.41014		1.11531		0.9993		0.333287		0.379579
1.6954		1.12583		0.163489		1.44065		0.505287		1.24506		1.38283		0.471202
0.104654		0.577687		0.110795		1.71282		0.819483		0.146239		0.0724539		0.461853
1.11864		0.229761		0.178352		0.476304		0.716588		0.72104		1.15512		0.168286
1.40469		0.56784		0.304009		0.107931		1.17778		0.178737		0.252552		0.157067
0.676765		1.12255		1.00526		2.29001		1.28802		2.02094		0.161468		18.102
1.52795		0.361054		0.510736		0.347256		0.321546		0.566676		0.273253		4.36236
0.0720946		0.297049		0.38643		0.61943		0.53836		2.44747		3.37841		5.01494
2.63729		0.53994		0.12836		0.349603		0.847044		0.432624		0.0952247		8.21985
0.0720946		0.159192		0.00135113		0.889259		2.15344		0.580894		0.41402		7.12412
1.76982		0.836989		0.335086		0.0563115		0.883792		0.767755		16.9065		7.99921
1.73028		0.618716		0.348597		0.232286		0.859906		0.613391		0.060033		3.03663
8.75375		14.7359		0.186459		3.71658		3.03356		0.623547		0.863233		0.532907
12.3585		1.23579		0.274284		1.8231		6.67897		0.0121865		1.44079		0.553475
0.939563		13.7611		0.216184		0.947916		2.6918		0.201079		0.186309		0.450634
0.0906995		3.56787		0.0608019		1.32568		10.5375		0.767755		0.486474		1.7427
2.86288		0.467729		0.133764		0.4153		4.80665		0.190923		0.385039		0.317874
1.6861		6.10674		0.149978		12.6209		27.4637		0.0792128		1.92105		1.06207
6.46298		16.1161		1.16604		0.811829		26.0397		2.2667		12.4248		0.624529
14.9586		0.109957		8.41498		0.886912		23.5445		0.424499		4.38655		0.0635747
12.3353		2.35013		5.6789		0.823561		2.09097		26.5525		34.873		4.34553
13.0423		10.0028		13.0265		1.55561		1.6408		0.213265		15.886		0.349662
11.9701		0.073852		1.42817		48.3907		3.91551		0.314821		7.43581		0.237471
0.523272		0.467729		12.5049		13.0268		9.82828		0.290447		22.1004		0.766638
15.4633		1.66413		0.195917		10.9597		3.69686		0.570739		17.5234		1.31824
21.482		2.13022		15.8517		2.649		3.46718		21.1518		1.50496		0.215032
7.01184		2.25331		0.807988		2.83436		0.532847		17.3964		23.8538		1.2154
6.85137		0.799243		0.26888		5.71096		0.872768		3.49349		1.47184		0.461853
3.38847		0.818937		0.494522		0.258096		0.213139		8.36812		0.275324		0.951753
3.08614		5.08923		0.464797		4.89444		14.6937		9.28415		0.40988		0.258039
0.597695		0.0590815		0.118901		7.26188		2.97108		0.426531		1.0868		0.104711
9.3933		0.935459		0.976883		1.26936		0.352782		27.1212		0.782499		0.196334
0.634901		0.187092		0.347246		1.53919		1.76207		9.45273		1.25655		0.766638
10.8166		1.28502		2.59692		0.384797		1.56731		0.564646		0.6024		0.675015
2.18611		0.224838		1.16064		0.0985464		0.422603		2.2667		0.511315		0.716152
15.6284		0.288843		0.310765		0.429378		1.81168		1.88486		0.130416		0.237471
2.17448		4.57554		1.10659		1.05115		11.7061		1.03586		1.32487		0.807775
0.269775		1.16686		0.0905273		0.506806		0.0220487		0.753537		0.716255		0.471202
0.688393		0.736879		0.120253		0.00469258		3.49842		1.08867		0.80527		0.011219
2.21635		0.915765		0.00135113		10.4013		2.79286		0.934305		0.954317		0.317874
1.41167		0.119804		0.275635		4.02395		0.132293		1.09273		0.310515		0.36836
3.82802		0.800884		0.0905273		9.08733		0.152505		1.34256		0.492685		0.0430065
4.20013		0.595739		0.287796		28.9138		0.483238		0.024373		0.525806		0.276738
1.60935		0.503835		0.191864		0.905685		0.472213		0.31482		0.716255		0.0841432
1.41865		0.39716		0.653958		19.1859		0.172716		0.566676		0.422301		0.0953625
3.39545		0.379107		0.0162137		0.565465		5.36155		1.36693		0.0393323		0.0934923
0.193029		0.602304		2.88066		1.92164		0.689027		0.524023		0.0144907		0.858261
0.537226		1.72485		1.13497		1.35618		0.646767		1.75893		1.03298		0.145848
0.32094		10.0915		19.2837		0.124356		0.668816		5.38647		0.279464		0.777857
0.548854		16.7349		11.07		0.410607		1.27883		0.255918		1.45114		0.450634
0.0651183		1.15866		17.4258		1.10277		0.00734951		0.788066		0.0248411		0.704933
5.85831		12.4039		6.13153		0.382448		1.78045		0.379815		0.625171		0.409497
0.32094		4.79053		4.73849		3.11827		0.694539		0.367629		1.45942		0.287957
0.497689		3.66798		6.25584		9.92731		0.0238863		21.1539		0.103505		0.258039
0.434897		0.361054		0.672874		0.154858		3.07766		2.48606		0.115926		0.269258
3.35591		2.22869		0.0837714		9.30554		0.635742		0.0690572		0.0579628		0.390798
13.8306		0.572763		16.857		1.19663		4.79747		1.37505		12.934		0.502989
0.104654		0.24125		3.76161		0.574847		0.9775		0.469184		2.42202		0.226252
0.409314		0.935459		0.170245		1.27875		0.876443		0.753537		11.7934		0.684365
0.751185		0.774625		0.0702598		0.0422338		0.145155		0.544334		0.567208		1.14435
1.37446		0.0672875		0.414804		1.05819		1.25495		2.04125		13.4826		0.787206
0.955843		0.041029		0.637744		0.964341		0.257236		0.282323		8.54952		1.43978
0.0302335		1.1406		0.224291		0.708591		0.611856		0.170612		9.85783		1.52206
1.93494		0.254379		0.408048		0.119663		0.422603		1.00133		0.857023		1.34816
0.260473		3.74184		0.767455		1.93572		0.676165		2.61808		2.17775		0.104711
1.12329		0.646615		0.295902		0.107931		0.407905		0.656045		1.61882		0.330963
0.132562		0.065646		1.32143		0.0961996		1.37805		0.501681		3.8359		0.147718
4.34432		0.0229762		0.164841		0.912721		17.2459		0.14827		4.69085		1.62303
0.574436		0.183809		1.18901		1.9498		9.25134		1.04805		0.488544		0.757289
1.48842		0.477577		5.04926		11.4806		27.7558		0.767755		0.724536		0.757289
1.09771		0.68108		13.0656		4.3149		5.08226		1.06633		1.28967		0.329093
0.844211		0.352849		0.913379		5.47398		11.9725		0.0589019		1.33522		0.278607
1.38841		0.779549		3.55353		3.11827		31.6732		1.0907		0.8032		1.11443
0.269775		0.119804		5.75996		3.14408		14.4714		0.846968		5.3036		0.645098
0.886073		0.247814		10.8997		1.01361		5.96054		0.14827		0.888075		0.317874
0.523272		0.297049		1.24576		0.858756		8.6946		0.580894		0.556858		0.338443
1.37679		2.33044		0.69314		0.509152		1.24576		0.822595		0.115926		0.218772
2.98148		0.300331		7.34216		0.861102		2.35739		1.02164		0.105576		0.267388
1.20934		7.69866		0.697195		0.734401		1.92928		2.37841		0.250482		0.645098
0.718626		7.43115		11.8172		0.624123		10.7176		1.86455		1.17789		0.297306
0.834909		1.3638		0.474255		0.473958		0.463026		1.70815		0.488544		0.12528
0.918633		5.8179		6.45851		1.57673		0.213139		0.74135		0.252552		0.216902
3.09079		13.8185		9.21486		1.30925		0.683515		0.156394		0.714185		2.21016
0.920958		2.87038		1.15118		1.77148		1.23474		0.211234		0.198729		2.83095
0.790721		6.33486		0.399941		0.577196		0.163529		4.94369		0.117996		14.2183
0.690718		3.04763		2.09969		0.133741		0.0532848		3.97689		4.92892		7.39899
0.10698		2.77027		0.244559		2.42845		1.44053		18.8384		0.716255		10.1121
0.258148		9.70251		3.2752		1.37495		0.303172		10.7526		0.828041		4.94949
0.6256		2.16797		0.583698		0.978419		1.32477		11.1203		0.908775		20.6095
1.24655		7.9514		0.563431		0.375412		4.62659		5.45756		1.97902		9.82606
0.600018		6.35127		0.517492		1.20367		0.422603		4.2714		1.27518		5.33842
1.33492		0.538299		0.90257		31.4009		7.48927		17.9285		0.546507		1.42108
2.00704		6.18059		0.356704		6.16615		1.19064		17.2156		1.93141		1.56132
0.637228		0.763137		0.00945808		10.7016		1.06569		0.367629		0.103505		2.46446
4.87922		0.206786		0.308062		5.57487		2.67526		1.17601		0.443002		4.53251
3.22103		0.068929		6.29502		11.7645		0.292147		0.190923		0.39746		1.80627
22.296		0.585893		0.151329		1.46645		0.0716588		8.33562		0.440932		1.80814
3.80709		0.0574407		0.0905273		4.48852		0.33257		0.769786		0.260833		16.09
6.8723		0.740161		14.5641		3.05023		0.463026		0.292478		6.79201		11.2247
16.3958		0.324949		0.0905273		12.0226		0.402392		11.2117		13.2859		0.931185
2.8559		0.682721		0.643149		8.39281		0.132293		0.103586		17.3557		0.61518
1.86285		0.815654		0.148627		3.60396		0.0312358		3.99517		25.9881		0.237471
2.57449		1.55253		0.237803		25.6735		0.0238863		0.422468		24.214		1.20605
9.28865		0.807449		0.50398		2.06711		0.494262		0.27826		7.6511		1.52393
0.779093		0.073852		0.666118		2.09292		2.44743		8.74184		3.42809		1.02468
0.146516		0.0836992		0.39859		3.04788		5.1576		0.621516		0.80527		0.553475
26.531		14.5669		0.355353		0.232286		0.203951		0.402157		5.88323		0.72737
5.45598		10.9317		0.364811		3.35525		0.617368		0.536209		4.00979		5.41321
10.2398		8.36169		1.0566		1.72924		0.181903		0.290447		26.1806		0.645098
2.77218		5.60947		0.199971		0.631162		0.858068		0.469184		4.32859		0.471202
24.5845		5.77523		0.229696		0.0305023		0.334408		2.41904		2.80499		0.0336572
8.20722		14.5899		0.14052		0.65228		1.47727		0.140146		2.4096		0.0635747
6.21182		6.38082		0.887708		11.9827		0.696377		0.501681		10.2387		1.09386
8.41188		9.17242		0.962021		0.0985464		0.452002		0.692604		1.77822		0.675015
9.60959		5.52741		10.4309		0.180667		0.0275611		1.23491		0.950177		0.686235
11.2096		0.154269		7.43675		0.232286		1.62059		0.70276		9.11466		0.013089
7.86768		0.566199		0.391834		2.86956		0.477725		0.205141		4.3762		1.49027
3.32801		4.41143		11.0349		0.790712		0.334408		0.812439		0.726606		0.49177
1.93494		0.782831		0.209429		1.95449		0.0661464		1.05617		0.511315		0.512338
7.84907		0.889506		0.436422		0.0445806		0.231513		0.355442		1.39111		0.951753
4.15826		0.316743		0.652607		0.593621		0.492425		0.556521		9.29476		0.12528
0.988401		1.1406		0.487766		0.450495		0.494262		0.55449		0.20494		0.359011
9.6375		0.323308		0.967425		0.46692		0.365644		13.192		0.747307		1.24345
2.30472		0.288843		0.385079		0.938531		0.334408		12.9198		5.81906		0.777857
13.8516		1.0766		0.594507		22.0109		0.725775		23.9202		1.42009		0.553475
5.93274		9.13303		0.337789		14.566		1.04732		2.81713		0.262903		0.37023
0.744206		0.343002		0.53911		14.3149		0.262749		16.6936		1.9459		0.216902
1.15817		0.469371		0.214833		0.837638		0.444652		0.203109		0.376759		0.013089
0.0302335		0.602304		0.42156		19.613		0.455676		0.324975		0.364338		0.798425
4.15129		1.71008		0.0972828		27.5318		0.823158		0.690573		0.244272		0.654447
4.45595		0.605587		0.591805		2.56454		0.815808		0.9993		0.368478		0.317874
0.979099		1.77409		0.598561		0.999535		0.395042		0.966802		0.445072		0.716152
0.360476		1.69695		0.0310765		8.76822		1.277		1.21663		1.27725		0.633879
0.93026		0.4825		0.76205		2.18208		1.67755		0.879465		1.2669		0.766638
0.295358		0.183809		0.22294		1.49461		6.64773		1.2999		0.0476123		0.0841432
5.63273		0.718826		0.767455		2.66777		0.973825		0.203109		0.0186311		0.24869
0.560482		14.6965		0.39859		3.9911		8.11582		0.436686		1.50496		0.297306
0.6256		5.54218		0.206726		1.09339		13.4902		3.12992		0.19666		0.603961
[truncated: 5,654 more rows]

## Sheet: Figure 3K-M UA-mut-comp
Figure 3K-M
[truncated: 10,880 more rows]

[truncated: 5 more sheets: FIgure 3K-M egfp-nos-osk3'UTR, Figure 6J, Figure 7L, Figure S2, Figure S4]
